# Supplementary material for: Phyloecology of nitrate ammonifiers and their importance relative to denitrifiers in global terrestrial biomes
Source: Nat Commun. 2023 Dec 12;14:8249. doi: 10.1038/s41467-023-44022-3 (PMC10716430; doi:10.1038/s41467-023-44022-3)
Supplement: Supplementary file 3 — Supplementary Dataset 1 [file 41467_2023_44022_MOESM3_ESM.xlsx]

## Sheet: Accessions_Genomes
NCBI_accession
GCA_000685155.1
GCA_000685155.1
GCA_001317315.1
GCA_011366805.1
GCA_012518265.1
GCA_013152685.1
GCA_015521565.1
GCA_905339155.1
GCA_000007585.1
GCA_000009905.1
GCA_000010045.1
GCA_000010045.1
GCA_000011805.1
GCA_000012865.1
GCA_000012865.1
GCA_000012885.1
GCA_000012925.1
GCA_000012925.1
GCA_000013385.1
GCA_000013385.1
GCA_000014725.1
GCA_000014965.1
GCA_000015245.1
GCA_000016065.1
GCA_000016065.1
GCA_000016165.1
GCA_000016465.1
GCA_000016985.1
GCA_000017505.1
GCA_000017505.1
GCA_000017585.1
GCA_000017765.1
GCA_000018325.1
GCA_000019525.1
GCA_000019965.1
GCA_000020385.1
GCA_000020385.1
GCA_000020385.1
GCA_000020725.1
GCA_000020725.1
GCA_000020725.1
GCA_000022145.1
GCA_000022145.1
GCA_000022265.1
GCA_000023225.1
GCA_000023845.1
GCA_000023885.1
GCA_000024265.1
GCA_000024605.1
GCA_000024885.1
GCA_000025945.1
GCA_000067165.1
GCA_000092205.1
GCA_000092945.1
GCA_000093085.1
GCA_000093085.1
GCA_000145315.2
GCA_000146165.2
GCA_000146365.1
GCA_000146675.1
GCA_000147735.3
GCA_000160495.1
GCA_000162535.1
GCA_000162875.1
GCA_000162915.1
GCA_000166115.1
GCA_000169215.1
GCA_000169215.1
GCA_000169215.1
GCA_000174435.1
GCA_000177215.2
GCA_000177635.2
GCA_000178595.1
GCA_000183405.1
GCA_000183425.1
GCA_000184685.1
GCA_000187125.1
GCA_000189755.3
GCA_000196135.1
GCA_000199675.1
GCA_000218235.1
GCA_000218345.1
GCA_000219125.2
GCA_000228725.3
GCA_000231385.3
GCA_000233715.3
GCA_000234115.1
GCA_000238035.1
GCA_000242615.3
GCA_000243235.1
GCA_000243475.2
GCA_000247995.2
GCA_000248015.2
GCA_000259075.1
GCA_000270285.1
GCA_000273235.1
GCA_000276805.1
GCA_000281175.1
GCA_000293175.1
GCA_000296795.1
GCA_000298175.1
GCA_000307855.1
GCA_000307875.1
GCA_000309315.1
GCA_000309885.1
GCA_000318195.2
GCA_000321415.2
GCA_000344295.2
GCA_000346425.1
GCA_000374545.1
GCA_000375405.1
GCA_000376265.1
GCA_000379765.1
GCA_000380985.1
GCA_000390185.1
GCA_000421005.1
GCA_000421285.1
GCA_000422245.1
GCA_000422545.1
GCA_000422625.1
GCA_000423865.1
GCA_000424185.1
GCA_000424665.1
GCA_000428685.1
GCA_000428825.1
GCA_000429265.1
GCA_000429285.1
GCA_000429325.1
GCA_000429425.1
GCA_000429925.1
GCA_000429965.1
GCA_000430005.1
GCA_000430865.1
GCA_000442105.1
GCA_000469585.1
GCA_000489495.1
GCA_000507845.1
GCA_000507905.1
GCA_000508325.2
GCA_000519125.1
GCA_000597805.1
GCA_000599605.1
GCA_000611675.1
GCA_000619965.1
GCA_000621105.1
GCA_000621145.1
GCA_000686525.1
GCA_000701645.1
GCA_000701905.1
GCA_000702905.1
GCA_000711235.1
GCA_000711975.1
GCA_000725345.1
GCA_000752475.1
GCA_000758765.1
GCA_000762925.2
GCA_000768935.1
GCA_000769115.1
GCA_000771855.1
GCA_000772065.1
GCA_000801335.2
GCA_000802045.1
GCA_000807855.2
GCA_000813145.1
GCA_000816225.1
GCA_000820005.1
GCA_000821085.1
GCA_000826065.2
GCA_000826085.1
GCA_000826525.2
GCA_000827125.1
GCA_000934745.1
GCA_000934755.1
GCA_000957245.1
GCA_000959755.1
GCA_000960765.1
GCA_000961655.1
GCA_000961765.1
GCA_000964525.1
GCA_000964525.1
GCA_000973155.1
GCA_000986785.1
GCA_000987045.1
GCA_000987375.1
GCA_001027925.1
GCA_001029455.1
GCA_001039445.1
GCA_001047035.1
GCA_001050195.2
GCA_001050215.2
GCA_001050255.2
GCA_001189535.1
GCA_001190755.1
GCA_001262155.1
GCA_001267785.1
GCA_001270045.2
GCA_001275655.1
GCA_001278805.1
GCA_001282625.1
GCA_001306145.1
GCA_001413955.1
GCA_001443605.1
GCA_001447335.1
GCA_001458695.1
GCA_001512495.1
GCA_001513155.1
GCA_001513545.1
GCA_001514535.1
GCA_001541255.1
GCA_001548055.1
GCA_001552935.1
GCA_001553165.1
GCA_001553565.1
GCA_001592745.1
GCA_001602095.1
GCA_001603595.1
GCA_001610835.1
GCA_001618865.1
GCA_001642915.1
GCA_001643775.1
GCA_001657315.1
GCA_001659685.2
GCA_001664505.1
GCA_001704385.2
GCA_001707915.1
GCA_001717525.2
GCA_001721685.1
GCA_001723605.1
GCA_001735525.1
GCA_001768165.1
GCA_001768405.1
GCA_001768435.1
GCA_001768455.1
GCA_001768535.1
GCA_001769115.1
GCA_001769125.1
GCA_001769195.1
GCA_001769215.1
GCA_001769505.1
GCA_001769535.1
GCA_001769805.1
GCA_001770015.1
GCA_001795575.1
GCA_001797615.1
GCA_001799285.1
GCA_001799395.1
GCA_001799735.1
GCA_001802125.1
GCA_001803635.1
GCA_001803795.1
GCA_001808555.1
GCA_001866005.1
GCA_001866005.1
GCA_001866005.1
GCA_001866055.1
GCA_001866055.1
GCA_001866055.1
GCA_001880285.1
GCA_001896145.1
GCA_001896555.1
GCA_001897515.1
GCA_001898935.1
GCA_001899775.1
GCA_001914235.1
GCA_001950325.1
GCA_001983935.1
GCA_001997345.1
GCA_001999425.1
GCA_002007065.3
GCA_002019695.1
GCA_002019735.1
GCA_002023805.1
GCA_002055565.1
GCA_002067165.1
GCA_002068835.1
GCA_002068935.1
GCA_002069125.1
GCA_002069965.1
GCA_002071145.1
GCA_002071695.1
GCA_002083555.1
GCA_002085155.1
GCA_002159915.1
GCA_002161135.1
GCA_002201795.1
GCA_002208115.1
GCA_002210225.1
GCA_002220795.1
GCA_002224645.1
GCA_002247435.1
GCA_002249995.1
GCA_002257705.1
GCA_002265265.1
GCA_002266425.1
GCA_002272205.1
GCA_002272865.1
GCA_002272875.1
GCA_002277955.1
GCA_002289565.1
GCA_002295335.1
GCA_002297435.1
GCA_002298225.1
GCA_002302415.1
GCA_002302515.1
GCA_002305415.1
GCA_002305495.1
GCA_002327985.1
GCA_002328745.1
GCA_002343205.1
GCA_002343625.1
GCA_002344885.1
GCA_002344965.1
GCA_002344985.1
GCA_002345205.1
GCA_002345645.1
GCA_002345675.1
GCA_002347095.1
GCA_002347645.1
GCA_002350105.1
GCA_002356295.1
GCA_002360535.1
GCA_002364735.1
GCA_002381805.1
GCA_002382065.1
GCA_002382705.1
GCA_002402965.1
GCA_002407855.1
GCA_002412715.1
GCA_002412885.1
GCA_002412965.1
GCA_002415385.1
GCA_002415975.1
GCA_002418215.1
GCA_002418945.1
GCA_002428325.1
GCA_002428445.1
GCA_002428635.1
GCA_002431595.1
GCA_002435955.1
GCA_002440745.1
GCA_002472155.1
GCA_002483085.1
GCA_002483445.1
GCA_002559145.1
GCA_002633015.1
GCA_002634385.1
GCA_002634385.1
GCA_002634385.1
GCA_002698995.1
GCA_002713145.1
GCA_002738425.1
GCA_002741945.1
GCA_002742335.1
GCA_002753225.1
GCA_002753685.1
GCA_002779785.1
GCA_002796325.1
GCA_002837275.1
GCA_002839285.1
GCA_002839375.1
GCA_002839825.1
GCA_002840405.1
GCA_002840435.1
GCA_002840535.1
GCA_002840685.1
GCA_002841765.1
GCA_002842045.1
GCA_002842095.1
GCA_002842695.1
GCA_002842755.1
GCA_002868855.1
GCA_002868945.1
GCA_002869275.1
GCA_002884635.1
GCA_003020585.1
GCA_003046795.1
GCA_003054495.1
GCA_003074755.1
GCA_003096815.1
GCA_003111765.1
GCA_003121985.1
GCA_003129485.1
GCA_003130845.1
GCA_003142475.1
GCA_003220655.1
GCA_003226325.1
GCA_003235715.1
GCA_003246455.1
GCA_003250355.1
GCA_003254055.1
GCA_003260125.1
GCA_003288815.1
GCA_003288845.1
GCA_003290465.1
GCA_003311865.1
GCA_003314535.1
GCA_003327435.1
GCA_003327455.1
GCA_003332275.1
GCA_003332885.2
GCA_003339815.1
GCA_003340305.1
GCA_003340315.1
GCA_003346715.1
GCA_003353955.1
GCA_003363015.1
GCA_003364205.1
GCA_003364335.1
GCA_003367535.1
GCA_003438615.1
GCA_003439055.1
GCA_003445975.1
GCA_003451595.1
GCA_003457865.1
GCA_003473295.1
GCA_003534995.1
GCA_003538625.1
GCA_003552625.1
GCA_003559735.1
GCA_003559975.1
GCA_003560165.1
GCA_003560335.1
GCA_003560975.1
GCA_003561255.1
GCA_003562075.1
GCA_003563325.1
GCA_003574345.1
GCA_003574885.1
GCA_003574895.1
GCA_003576475.1
GCA_003577425.1
GCA_003590815.1
GCA_003598065.1
GCA_003599575.1
GCA_003605145.1
GCA_003610555.1
GCA_003611735.1
GCA_003635445.1
GCA_003650485.1
GCA_003666605.1
GCA_003670295.1
GCA_003726035.1
GCA_003731655.1
GCA_003814575.1
GCA_003818285.1
GCA_003818505.1
GCA_003820245.1
GCA_003838145.1
GCA_003860025.1
GCA_003892335.1
GCA_003991585.1
GCA_003996985.1
GCA_003999735.1
GCA_004014855.1
GCA_004087915.1
GCA_004115975.1
GCA_004117875.1
GCA_004117875.1
GCA_004117875.1
GCA_004122035.1
GCA_004135645.1
GCA_004135975.1
GCA_004167785.1
GCA_004296775.1
GCA_004307015.1
GCA_004321905.1
GCA_004321915.1
GCA_004324755.1
GCA_004339025.1
GCA_004341395.1
GCA_004358795.1
GCA_004361925.1
GCA_004367505.1
GCA_004378585.1
GCA_004378855.1
GCA_004551525.1
GCA_004557385.1
GCA_004569505.1
GCA_004766045.1
GCA_004799345.1
GCA_004801255.1
GCA_004804355.1
GCA_004959795.1
GCA_005046025.1
GCA_005176365.1
GCA_005210505.1
GCA_005217565.1
GCA_005771535.1
GCA_005774545.1
GCA_005877885.1
GCA_005879535.1
GCA_006227735.1
GCA_006381105.1
GCA_006382755.1
GCA_006575665.1
GCA_006716645.1
GCA_006864365.1
GCA_006864425.1
GCA_007097485.1
GCA_007118495.1
GCA_007120925.1
GCA_007121015.1
GCA_007121455.1
GCA_007123885.1
GCA_007132225.1
GCA_007134265.1
GCA_007134525.1
GCA_007135095.1
GCA_007483685.1
GCA_007625075.1
GCA_007693385.1
GCA_007693825.1
GCA_007694165.1
GCA_007695015.1
GCA_007695305.1
GCA_007741475.1
GCA_007741535.1
GCA_007745635.1
GCA_007750855.1
GCA_007830435.1
GCA_007859835.1
GCA_007859945.1
GCA_007860095.1
GCA_007860105.1
GCA_007860125.1
GCA_007860215.1
GCA_007991095.1
GCA_007993755.1
GCA_008000655.1
GCA_008271345.1
GCA_008330225.1
GCA_008363195.1
GCA_008629675.1
GCA_008633865.1
GCA_008802365.1
GCA_008933615.1
GCA_008933815.1
GCA_008933835.1
GCA_008933955.1
GCA_008933955.1
GCA_009177065.1
GCA_009177095.1
GCA_009183385.1
GCA_009380025.1
GCA_009649845.1
GCA_009659645.1
GCA_009677005.1
GCA_009684525.1
GCA_009684525.1
GCA_009684525.1
GCA_009690655.1
GCA_009696165.1
GCA_009696615.1
GCA_009711365.1
GCA_009711615.1
GCA_009712185.1
GCA_009712225.1
GCA_009720735.1
GCA_009720735.1
GCA_009729555.1
GCA_009731355.2
GCA_009773185.1
GCA_009773245.1
GCA_009773455.1
GCA_009773495.1
GCA_009773645.1
GCA_009773765.1
GCA_009777775.1
GCA_009779195.1
GCA_009779855.1
GCA_009779935.1
GCA_009782175.1
GCA_009782555.1
GCA_009782565.1
GCA_009782615.1
GCA_009782825.1
GCA_009783085.1
GCA_009783245.1
GCA_009783245.1
GCA_009784895.1
GCA_009784945.1
GCA_009785115.1
GCA_009829635.1
GCA_009834925.2
GCA_009846595.1
GCA_009877425.1
GCA_009885845.1
GCA_009886125.1
GCA_009928665.1
GCA_009928785.1
GCA_009929375.1
GCA_009929445.1
GCA_010119245.1
GCA_010367455.1
GCA_010448835.1
GCA_010470665.1
GCA_010499425.1
GCA_010500955.1
GCA_010671565.1
GCA_010894435.1
GCA_010906935.1
GCA_011006755.1
GCA_011038935.1
GCA_011039055.1
GCA_011039135.1
GCA_011039195.1
GCA_011045955.1
GCA_011046605.1
GCA_011047095.1
GCA_011047115.1
GCA_011047805.1
GCA_011047885.1
GCA_011048065.1
GCA_011048175.1
GCA_011048335.1
GCA_011049175.1
GCA_011049455.1
GCA_011054565.1
GCA_011054605.1
GCA_011056285.1
GCA_011058255.1
GCA_011089885.1
GCA_011328735.1
GCA_011329105.1
GCA_011329495.1
GCA_011331405.1
GCA_011332585.1
GCA_011334875.1
GCA_011334915.1
GCA_011367365.1
GCA_011367535.1
GCA_011367685.1
GCA_011370265.1
GCA_011373785.1
GCA_011388795.1
GCA_011389745.1
GCA_011390565.1
GCA_011392475.1
GCA_011393055.1
GCA_011525915.1
GCA_011634775.1
GCA_011799805.1
GCA_012026685.1
GCA_012031225.1
GCA_012103555.1
GCA_012511795.1
GCA_012512265.1
GCA_012512925.1
GCA_012513605.1
GCA_012514635.1
GCA_012516435.1
GCA_012517255.1
GCA_012517825.1
GCA_012518685.1
GCA_012519455.1
GCA_012519495.1
GCA_012519705.1
GCA_012520375.1
GCA_012521995.1
GCA_012522535.1
GCA_012522755.1
GCA_012523975.1
GCA_012719295.1
GCA_012719345.1
GCA_012719455.1
GCA_012719495.1
GCA_012727715.1
GCA_012728915.1
GCA_012729475.1
GCA_012729715.1
GCA_012730045.1
GCA_012730105.1
GCA_012744275.1
GCA_012744475.1
GCA_012797495.1
GCA_012798435.1
GCA_012799975.1
GCA_012839475.1
GCA_012932945.1
GCA_012978795.1
GCA_013003985.1
GCA_013019105.1
GCA_013030305.1
GCA_013034955.1
GCA_013041895.1
GCA_013112585.1
GCA_013138865.1
GCA_013138975.1
GCA_013152435.1
GCA_013166635.1
GCA_013177825.1
GCA_013177855.1
GCA_013178055.1
GCA_013178185.1
GCA_013178295.1
GCA_013185065.1
GCA_013202295.1
GCA_013214165.1
GCA_013298625.1
GCA_013314715.1
GCA_013314755.1
GCA_013314815.1
GCA_013335435.1
GCA_013335935.1
GCA_013340205.1
GCA_013340285.1
GCA_013348845.1
GCA_013359125.1
GCA_013359135.1
GCA_013359345.1
GCA_013359425.1
GCA_013360195.1
GCA_013360215.1
GCA_013360285.1
GCA_013360295.1
GCA_013360445.1
GCA_013360465.1
GCA_013360745.1
GCA_013360915.1
GCA_013365535.1
GCA_013388435.1
GCA_013416015.1
GCA_013426795.1
GCA_013619105.1
GCA_013791935.1
GCA_013792005.1
GCA_013792135.1
GCA_013822265.1
GCA_013823685.1
GCA_013824615.1
GCA_013913555.1
GCA_014118685.1
GCA_014164215.1
GCA_014164715.1
GCA_014164725.1
GCA_014193515.1
GCA_014193515.1
GCA_014193515.1
GCA_014193675.1
GCA_014193675.1
GCA_014193675.1
GCA_014196915.1
GCA_014202345.1
GCA_014202575.1
GCA_014203835.1
GCA_014287455.1
GCA_014323985.1
GCA_014332515.1
GCA_014338005.1
GCA_014360055.1
GCA_014382445.1
GCA_014467015.1
GCA_014584575.1
GCA_014596695.2
GCA_014638005.1
GCA_014651955.1
GCA_014701235.1
GCA_014728115.1
GCA_014728295.1
GCA_014762705.1
GCA_014773365.1
GCA_014803405.1
GCA_014820065.1
GCA_014840975.1
GCA_014858005.1
GCA_014859105.1
GCA_014859685.1
GCA_014860005.1
GCA_014860115.1
GCA_014860575.1
GCA_014860625.1
GCA_014879455.1
GCA_014879535.1
GCA_014879635.1
GCA_014879835.1
GCA_014879845.1
GCA_014879945.1
GCA_014883105.1
GCA_014931645.1
GCA_014982375.1
GCA_015057835.1
GCA_015058685.1
GCA_015058975.1
GCA_015062205.1
GCA_015062605.1
GCA_015075235.1
GCA_015075265.1
GCA_015075425.1
GCA_015075625.1
GCA_015143405.1
GCA_015228875.1
GCA_015232565.1
GCA_015233065.1
GCA_015233815.1
GCA_015351705.1
GCA_015354785.1
GCA_015355625.1
GCA_015478855.1
GCA_015488485.1
GCA_015491675.1
GCA_015553985.1
GCA_015594705.1
GCA_015657505.1
GCA_015709215.1
GCA_015709675.1
GCA_015711795.1
GCA_015767245.1
GCA_015767295.2
GCA_015774875.1
GCA_015978205.1
GCA_016125095.1
GCA_016178955.1
GCA_016180425.1
GCA_016184115.1
GCA_016185205.1
GCA_016186995.1
GCA_016191845.1
GCA_016192135.1
GCA_016192145.1
GCA_016192345.1
GCA_016192705.1
GCA_016193365.1
GCA_016201275.1
GCA_016207095.1
GCA_016207885.1
GCA_016207905.1
GCA_016208105.1
GCA_016209105.1
GCA_016210045.1
GCA_016212095.1
GCA_016212105.1
GCA_016213325.1
GCA_016213775.1
GCA_016213785.1
GCA_016214855.1
GCA_016214895.1
GCA_016214905.1
GCA_016214955.1
GCA_016214985.1
GCA_016215115.1
GCA_016215155.1
GCA_016218045.1
GCA_016218065.1
GCA_016218155.1
GCA_016218705.1
GCA_016218975.1
GCA_016219005.1
GCA_016219185.1
GCA_016219225.1
GCA_016219275.1
GCA_016222825.1
GCA_016222905.1
GCA_016222975.1
GCA_016223085.1
GCA_016223145.1
GCA_016234495.1
GCA_016234745.1
GCA_016235055.1
GCA_016235255.1
GCA_016235445.1
GCA_016235455.1
GCA_016281555.1
GCA_016291865.1
GCA_016342555.1
GCA_016342685.1
GCA_016342705.1
GCA_016464375.1
GCA_016584085.1
GCA_016595505.1
GCA_016599045.1
GCA_016653275.1
GCA_016679925.1
GCA_016699695.1
GCA_016700155.1
GCA_016702405.1
GCA_016702925.1
GCA_016702935.1
GCA_016703425.1
GCA_016703605.1
GCA_016703845.1
GCA_016704655.1
GCA_016705025.1
GCA_016706275.1
GCA_016707735.1
GCA_016707785.1
GCA_016708025.1
GCA_016709145.1
GCA_016709775.1
GCA_016710285.1
GCA_016710325.1
GCA_016711485.1
GCA_016712355.1
GCA_016713425.1
GCA_016713565.1
GCA_016714565.1
GCA_016715115.1
GCA_016715795.1
GCA_016715865.1
GCA_016715885.1
GCA_016716365.1
GCA_016716385.1
GCA_016716425.1
GCA_016716435.1
GCA_016716525.1
GCA_016716715.1
GCA_016718565.1
GCA_016719645.1
GCA_016719745.1
GCA_016721425.1
GCA_016721925.1
GCA_016722685.1
GCA_016722765.1
GCA_016727365.1
GCA_016744085.1
GCA_016744795.1
GCA_016788585.1
GCA_016788725.1
GCA_016788905.1
GCA_016789175.1
GCA_016789265.1
GCA_016789305.1
GCA_016789745.1
GCA_016794345.1
GCA_016794525.1
GCA_016794675.1
GCA_016841045.1
GCA_016841325.1
GCA_016841965.1
GCA_016842045.1
GCA_016842085.1
GCA_016845105.1
GCA_016859125.1
GCA_016866215.1
GCA_016866825.1
GCA_016867235.1
GCA_016871315.1
GCA_016871335.1
GCA_016871715.1
GCA_016873755.1
GCA_016873775.1
GCA_016873835.1
GCA_016874005.1
GCA_016874915.1
GCA_016875015.1
GCA_016875165.1
GCA_016875735.1
GCA_016901325.1
GCA_016901395.1
GCA_016916535.1
GCA_016918545.1
GCA_016919005.1
GCA_016927475.1
GCA_016927595.1
GCA_016929335.1
GCA_016929525.1
GCA_016931035.1
GCA_016931575.1
GCA_016931855.1
GCA_016932715.1
GCA_016933045.1
GCA_016934055.1
GCA_016934715.1
GCA_016937535.1
GCA_016939365.1
GCA_017160745.1
GCA_017303635.1
GCA_017303995.1
GCA_017307505.1
GCA_017377855.1
GCA_017412765.1
GCA_017417045.1
GCA_017418245.1
GCA_017428025.1
GCA_017428215.1
GCA_017430085.1
GCA_017432325.1
GCA_017433095.1
GCA_017433125.1
GCA_017434435.1
GCA_017434755.1
GCA_017437745.1
GCA_017447585.1
GCA_017449745.1
GCA_017458065.1
GCA_017459805.1
GCA_017469115.1
GCA_017473335.1
GCA_017476105.1
GCA_017480565.1
GCA_017502485.1
GCA_017512555.1
GCA_017515805.1
GCA_017519125.1
GCA_017519885.1
GCA_017534535.1
GCA_017538965.1
GCA_017543275.1
GCA_017547285.1
GCA_017550175.1
GCA_017620135.1
GCA_017622995.1
GCA_017626845.1
GCA_017627765.1
GCA_017743375.1
GCA_017861285.1
GCA_017873395.1
GCA_017874315.1
GCA_017881405.1
GCA_017881795.1
GCA_017889705.1
GCA_017912555.1
GCA_017937505.1
GCA_017985935.1
GCA_017993235.1
GCA_017993835.1
GCA_017999915.1
GCA_018001695.1
GCA_018001935.1
GCA_018003515.1
GCA_018057705.1
GCA_018065815.1
GCA_018128345.1
GCA_018165795.1
GCA_018224645.1
GCA_018242625.1
GCA_018263925.1
GCA_018266835.1
GCA_018268395.1
GCA_018268715.1
GCA_018271995.1
GCA_018332615.1
GCA_018333455.1
GCA_018333655.1
GCA_018333865.1
GCA_018333995.1
GCA_018334055.1
GCA_018334075.1
GCA_018335585.1
GCA_018335675.1
GCA_018335855.1
GCA_018335875.1
GCA_018343545.1
GCA_018372445.1
GCA_018401015.1
GCA_018424685.1
GCA_018434105.1
GCA_018434945.1
GCA_018436925.1
GCA_018501225.1
GCA_018588585.1
GCA_018613195.1
GCA_018645035.1
GCA_018645345.1
GCA_018648265.1
GCA_018725565.1
GCA_018771565.1
GCA_018814865.1
GCA_018816255.1
GCA_018816555.1
GCA_018818975.1
GCA_018821785.1
GCA_018830645.1
GCA_018831055.1
GCA_018860745.1
GCA_018902545.1
GCA_019038625.1
GCA_019039215.1
GCA_019063845.1
GCA_019063845.1
GCA_019063845.1
GCA_019063885.1
GCA_019118345.1
GCA_019140855.1
GCA_019162745.1
GCA_019186925.1
GCA_019187405.1
GCA_019187565.1
GCA_019331795.1
GCA_019343195.1
GCA_019391835.1
GCA_019424125.1
GCA_019429205.1
GCA_019429275.1
GCA_019429365.1
GCA_019429445.1
GCA_019454875.1
GCA_019457655.1
GCA_019459485.1
GCA_019634385.1
GCA_019634625.1
GCA_019634695.1
GCA_019634985.1
GCA_019636755.1
GCA_019637265.1
GCA_019637335.1
GCA_019637995.1
GCA_019638015.1
GCA_019638025.1
GCA_019639135.1
GCA_019694345.1
GCA_019695185.1
GCA_019711685.1
GCA_019731765.1
GCA_019748195.1
GCA_019801015.1
GCA_019801015.1
GCA_019801015.1
GCA_019801015.1
GCA_019801265.1
GCA_019912545.1
GCA_019912885.1
GCA_019913005.1
GCA_019968685.1
GCA_020036995.1
GCA_020048895.1
GCA_020055045.1
GCA_020059605.1
GCA_020060215.1
GCA_020060505.1
GCA_020061355.1
GCA_020072815.1
GCA_020072845.1
GCA_020073385.1
GCA_020103725.1
GCA_020135895.1
GCA_020137645.1
GCA_020138295.1
GCA_020161395.1
GCA_020161795.1
GCA_020171465.1
GCA_900065885.1
GCA_900066015.1
GCA_900079685.1
GCA_900086705.1
GCA_900101495.1
GCA_900101835.1
GCA_900103275.1
GCA_900104215.1
GCA_900109185.1
GCA_900109885.1
GCA_900110905.1
GCA_900129935.1
GCA_900141835.1
GCA_900141875.1
GCA_900141915.1
GCA_900142525.1
GCA_900143695.1
GCA_900155525.1
GCA_900187405.1
GCA_900187995.1
GCA_900188145.1
GCA_900188225.1
GCA_900188245.1
GCA_900232875.1
GCA_900240995.1
GCA_900258555.1
GCA_900314565.1
GCA_900314665.1
GCA_900315065.1
GCA_900315565.1
GCA_900315595.1
GCA_900316335.1
GCA_900316745.1
GCA_900317425.1
GCA_900317515.1
GCA_900319275.1
GCA_900320605.1
GCA_900343125.1
GCA_900451085.1
GCA_900454935.1
GCA_900454945.1
GCA_900539255.1
GCA_900539345.1
GCA_900545465.1
GCA_900545825.1
GCA_900546145.1
GCA_900573925.1
GCA_900696445.1
GCA_901411515.1
GCA_902500575.1
GCA_902705445.1
GCA_902764915.1
GCA_902765395.1
GCA_902765735.1
GCA_902766945.1
GCA_902768435.1
GCA_902774015.1
GCA_902774435.1
GCA_902778115.1
GCA_902778635.1
GCA_902779945.1
GCA_902783375.1
GCA_902785015.1
GCA_902785105.1
GCA_902785245.1
GCA_902787755.1
GCA_902789555.1
GCA_902790205.1
GCA_902793325.1
GCA_902795275.1
GCA_902798245.1
GCA_902799535.1
GCA_902801165.1
GCA_902802045.1
GCA_902802515.1
GCA_902802635.1
GCA_902825875.1
GCA_902825985.1
GCA_902826415.1
GCA_902826685.1
GCA_904426505.1
GCA_905194275.1
GCA_905196595.1
GCA_905201075.1
GCA_905211375.1
GCA_905233155.1
GCA_905233845.1
GCA_905234565.1
GCA_905372485.1
GCA_910574065.1
GCA_910575165.1
GCA_910577625.1
GCA_910578285.1
GCA_910584445.1
GCA_910585945.1
GCA_910586125.1
GCA_910588485.1
GCA_910589165.1
GCA_913020205.1
GCA_913055635.1
GCA_913057175.1
GCA_913061095.1
GCA_913757435.1
GCA_000015045.1
GCA_000015045.1
GCA_000015045.1
GCA_000205025.1
GCA_000227685.3
GCA_000472285.1
GCA_000472285.1
GCA_001548275.1
GCA_001790785.1
GCA_002347405.1
GCA_003472385.1
GCA_009767915.1
GCA_009928635.1
GCA_011055415.1
GCA_011369955.1
GCA_011391595.1
GCA_016213735.1
GCA_016220095.1
GCA_016223245.1
GCA_016714485.1
GCA_016714485.1
GCA_016719465.1
GCA_016928015.1
GCA_018333635.1
GCA_018333635.1
GCA_018336195.1
GCA_018828505.1
GCA_900099695.1

## Sheet: Accessions_Metagenomes
Accession (Sample name used in the study if different)	Source
7031	Biomes of Australian Soil Environments (https://data.bioplatforms.com/organization/australian-microbiome?ext_search_by=&q=&sort=score+desc%2C+metadata_modified+desc)
7035	Biomes of Australian Soil Environments (https://data.bioplatforms.com/organization/australian-microbiome?ext_search_by=&q=&sort=score+desc%2C+metadata_modified+desc)
7039	Biomes of Australian Soil Environments (https://data.bioplatforms.com/organization/australian-microbiome?ext_search_by=&q=&sort=score+desc%2C+metadata_modified+desc)
7041	Biomes of Australian Soil Environments (https://data.bioplatforms.com/organization/australian-microbiome?ext_search_by=&q=&sort=score+desc%2C+metadata_modified+desc)
7043	Biomes of Australian Soil Environments (https://data.bioplatforms.com/organization/australian-microbiome?ext_search_by=&q=&sort=score+desc%2C+metadata_modified+desc)
7059	Biomes of Australian Soil Environments (https://data.bioplatforms.com/organization/australian-microbiome?ext_search_by=&q=&sort=score+desc%2C+metadata_modified+desc)
7061	Biomes of Australian Soil Environments (https://data.bioplatforms.com/organization/australian-microbiome?ext_search_by=&q=&sort=score+desc%2C+metadata_modified+desc)
7063	Biomes of Australian Soil Environments (https://data.bioplatforms.com/organization/australian-microbiome?ext_search_by=&q=&sort=score+desc%2C+metadata_modified+desc)
7067	Biomes of Australian Soil Environments (https://data.bioplatforms.com/organization/australian-microbiome?ext_search_by=&q=&sort=score+desc%2C+metadata_modified+desc)
7069	Biomes of Australian Soil Environments (https://data.bioplatforms.com/organization/australian-microbiome?ext_search_by=&q=&sort=score+desc%2C+metadata_modified+desc)
7075	Biomes of Australian Soil Environments (https://data.bioplatforms.com/organization/australian-microbiome?ext_search_by=&q=&sort=score+desc%2C+metadata_modified+desc)
7077	Biomes of Australian Soil Environments (https://data.bioplatforms.com/organization/australian-microbiome?ext_search_by=&q=&sort=score+desc%2C+metadata_modified+desc)
7081	Biomes of Australian Soil Environments (https://data.bioplatforms.com/organization/australian-microbiome?ext_search_by=&q=&sort=score+desc%2C+metadata_modified+desc)
7083	Biomes of Australian Soil Environments (https://data.bioplatforms.com/organization/australian-microbiome?ext_search_by=&q=&sort=score+desc%2C+metadata_modified+desc)
7085	Biomes of Australian Soil Environments (https://data.bioplatforms.com/organization/australian-microbiome?ext_search_by=&q=&sort=score+desc%2C+metadata_modified+desc)
7091	Biomes of Australian Soil Environments (https://data.bioplatforms.com/organization/australian-microbiome?ext_search_by=&q=&sort=score+desc%2C+metadata_modified+desc)
7093	Biomes of Australian Soil Environments (https://data.bioplatforms.com/organization/australian-microbiome?ext_search_by=&q=&sort=score+desc%2C+metadata_modified+desc)
7826	Biomes of Australian Soil Environments (https://data.bioplatforms.com/organization/australian-microbiome?ext_search_by=&q=&sort=score+desc%2C+metadata_modified+desc)
7827	Biomes of Australian Soil Environments (https://data.bioplatforms.com/organization/australian-microbiome?ext_search_by=&q=&sort=score+desc%2C+metadata_modified+desc)
7829	Biomes of Australian Soil Environments (https://data.bioplatforms.com/organization/australian-microbiome?ext_search_by=&q=&sort=score+desc%2C+metadata_modified+desc)
7831	Biomes of Australian Soil Environments (https://data.bioplatforms.com/organization/australian-microbiome?ext_search_by=&q=&sort=score+desc%2C+metadata_modified+desc)
7833	Biomes of Australian Soil Environments (https://data.bioplatforms.com/organization/australian-microbiome?ext_search_by=&q=&sort=score+desc%2C+metadata_modified+desc)
7835	Biomes of Australian Soil Environments (https://data.bioplatforms.com/organization/australian-microbiome?ext_search_by=&q=&sort=score+desc%2C+metadata_modified+desc)
7837	Biomes of Australian Soil Environments (https://data.bioplatforms.com/organization/australian-microbiome?ext_search_by=&q=&sort=score+desc%2C+metadata_modified+desc)
7839	Biomes of Australian Soil Environments (https://data.bioplatforms.com/organization/australian-microbiome?ext_search_by=&q=&sort=score+desc%2C+metadata_modified+desc)
7841	Biomes of Australian Soil Environments (https://data.bioplatforms.com/organization/australian-microbiome?ext_search_by=&q=&sort=score+desc%2C+metadata_modified+desc)
7843	Biomes of Australian Soil Environments (https://data.bioplatforms.com/organization/australian-microbiome?ext_search_by=&q=&sort=score+desc%2C+metadata_modified+desc)
7845	Biomes of Australian Soil Environments (https://data.bioplatforms.com/organization/australian-microbiome?ext_search_by=&q=&sort=score+desc%2C+metadata_modified+desc)
7847	Biomes of Australian Soil Environments (https://data.bioplatforms.com/organization/australian-microbiome?ext_search_by=&q=&sort=score+desc%2C+metadata_modified+desc)
7849	Biomes of Australian Soil Environments (https://data.bioplatforms.com/organization/australian-microbiome?ext_search_by=&q=&sort=score+desc%2C+metadata_modified+desc)
7851	Biomes of Australian Soil Environments (https://data.bioplatforms.com/organization/australian-microbiome?ext_search_by=&q=&sort=score+desc%2C+metadata_modified+desc)
7853	Biomes of Australian Soil Environments (https://data.bioplatforms.com/organization/australian-microbiome?ext_search_by=&q=&sort=score+desc%2C+metadata_modified+desc)
7855	Biomes of Australian Soil Environments (https://data.bioplatforms.com/organization/australian-microbiome?ext_search_by=&q=&sort=score+desc%2C+metadata_modified+desc)
7857	Biomes of Australian Soil Environments (https://data.bioplatforms.com/organization/australian-microbiome?ext_search_by=&q=&sort=score+desc%2C+metadata_modified+desc)
7859	Biomes of Australian Soil Environments (https://data.bioplatforms.com/organization/australian-microbiome?ext_search_by=&q=&sort=score+desc%2C+metadata_modified+desc)
7861	Biomes of Australian Soil Environments (https://data.bioplatforms.com/organization/australian-microbiome?ext_search_by=&q=&sort=score+desc%2C+metadata_modified+desc)
7863	Biomes of Australian Soil Environments (https://data.bioplatforms.com/organization/australian-microbiome?ext_search_by=&q=&sort=score+desc%2C+metadata_modified+desc)
7882	Biomes of Australian Soil Environments (https://data.bioplatforms.com/organization/australian-microbiome?ext_search_by=&q=&sort=score+desc%2C+metadata_modified+desc)
7884	Biomes of Australian Soil Environments (https://data.bioplatforms.com/organization/australian-microbiome?ext_search_by=&q=&sort=score+desc%2C+metadata_modified+desc)
7886	Biomes of Australian Soil Environments (https://data.bioplatforms.com/organization/australian-microbiome?ext_search_by=&q=&sort=score+desc%2C+metadata_modified+desc)
7888	Biomes of Australian Soil Environments (https://data.bioplatforms.com/organization/australian-microbiome?ext_search_by=&q=&sort=score+desc%2C+metadata_modified+desc)
7890	Biomes of Australian Soil Environments (https://data.bioplatforms.com/organization/australian-microbiome?ext_search_by=&q=&sort=score+desc%2C+metadata_modified+desc)
7892	Biomes of Australian Soil Environments (https://data.bioplatforms.com/organization/australian-microbiome?ext_search_by=&q=&sort=score+desc%2C+metadata_modified+desc)
7894	Biomes of Australian Soil Environments (https://data.bioplatforms.com/organization/australian-microbiome?ext_search_by=&q=&sort=score+desc%2C+metadata_modified+desc)
7896	Biomes of Australian Soil Environments (https://data.bioplatforms.com/organization/australian-microbiome?ext_search_by=&q=&sort=score+desc%2C+metadata_modified+desc)
7898	Biomes of Australian Soil Environments (https://data.bioplatforms.com/organization/australian-microbiome?ext_search_by=&q=&sort=score+desc%2C+metadata_modified+desc)
7900	Biomes of Australian Soil Environments (https://data.bioplatforms.com/organization/australian-microbiome?ext_search_by=&q=&sort=score+desc%2C+metadata_modified+desc)
7902	Biomes of Australian Soil Environments (https://data.bioplatforms.com/organization/australian-microbiome?ext_search_by=&q=&sort=score+desc%2C+metadata_modified+desc)
7904	Biomes of Australian Soil Environments (https://data.bioplatforms.com/organization/australian-microbiome?ext_search_by=&q=&sort=score+desc%2C+metadata_modified+desc)
7908	Biomes of Australian Soil Environments (https://data.bioplatforms.com/organization/australian-microbiome?ext_search_by=&q=&sort=score+desc%2C+metadata_modified+desc)
7910	Biomes of Australian Soil Environments (https://data.bioplatforms.com/organization/australian-microbiome?ext_search_by=&q=&sort=score+desc%2C+metadata_modified+desc)
7912	Biomes of Australian Soil Environments (https://data.bioplatforms.com/organization/australian-microbiome?ext_search_by=&q=&sort=score+desc%2C+metadata_modified+desc)
7914	Biomes of Australian Soil Environments (https://data.bioplatforms.com/organization/australian-microbiome?ext_search_by=&q=&sort=score+desc%2C+metadata_modified+desc)
7916	Biomes of Australian Soil Environments (https://data.bioplatforms.com/organization/australian-microbiome?ext_search_by=&q=&sort=score+desc%2C+metadata_modified+desc)
7918	Biomes of Australian Soil Environments (https://data.bioplatforms.com/organization/australian-microbiome?ext_search_by=&q=&sort=score+desc%2C+metadata_modified+desc)
8076	Biomes of Australian Soil Environments (https://data.bioplatforms.com/organization/australian-microbiome?ext_search_by=&q=&sort=score+desc%2C+metadata_modified+desc)
8078	Biomes of Australian Soil Environments (https://data.bioplatforms.com/organization/australian-microbiome?ext_search_by=&q=&sort=score+desc%2C+metadata_modified+desc)
8084	Biomes of Australian Soil Environments (https://data.bioplatforms.com/organization/australian-microbiome?ext_search_by=&q=&sort=score+desc%2C+metadata_modified+desc)
8088	Biomes of Australian Soil Environments (https://data.bioplatforms.com/organization/australian-microbiome?ext_search_by=&q=&sort=score+desc%2C+metadata_modified+desc)
8090	Biomes of Australian Soil Environments (https://data.bioplatforms.com/organization/australian-microbiome?ext_search_by=&q=&sort=score+desc%2C+metadata_modified+desc)
8108	Biomes of Australian Soil Environments (https://data.bioplatforms.com/organization/australian-microbiome?ext_search_by=&q=&sort=score+desc%2C+metadata_modified+desc)
8114	Biomes of Australian Soil Environments (https://data.bioplatforms.com/organization/australian-microbiome?ext_search_by=&q=&sort=score+desc%2C+metadata_modified+desc)
8116	Biomes of Australian Soil Environments (https://data.bioplatforms.com/organization/australian-microbiome?ext_search_by=&q=&sort=score+desc%2C+metadata_modified+desc)
8118	Biomes of Australian Soil Environments (https://data.bioplatforms.com/organization/australian-microbiome?ext_search_by=&q=&sort=score+desc%2C+metadata_modified+desc)
8120	Biomes of Australian Soil Environments (https://data.bioplatforms.com/organization/australian-microbiome?ext_search_by=&q=&sort=score+desc%2C+metadata_modified+desc)
8122	Biomes of Australian Soil Environments (https://data.bioplatforms.com/organization/australian-microbiome?ext_search_by=&q=&sort=score+desc%2C+metadata_modified+desc)
8124	Biomes of Australian Soil Environments (https://data.bioplatforms.com/organization/australian-microbiome?ext_search_by=&q=&sort=score+desc%2C+metadata_modified+desc)
8126	Biomes of Australian Soil Environments (https://data.bioplatforms.com/organization/australian-microbiome?ext_search_by=&q=&sort=score+desc%2C+metadata_modified+desc)
8128	Biomes of Australian Soil Environments (https://data.bioplatforms.com/organization/australian-microbiome?ext_search_by=&q=&sort=score+desc%2C+metadata_modified+desc)
8130	Biomes of Australian Soil Environments (https://data.bioplatforms.com/organization/australian-microbiome?ext_search_by=&q=&sort=score+desc%2C+metadata_modified+desc)
8132	Biomes of Australian Soil Environments (https://data.bioplatforms.com/organization/australian-microbiome?ext_search_by=&q=&sort=score+desc%2C+metadata_modified+desc)
8134	Biomes of Australian Soil Environments (https://data.bioplatforms.com/organization/australian-microbiome?ext_search_by=&q=&sort=score+desc%2C+metadata_modified+desc)
8138	Biomes of Australian Soil Environments (https://data.bioplatforms.com/organization/australian-microbiome?ext_search_by=&q=&sort=score+desc%2C+metadata_modified+desc)
8140	Biomes of Australian Soil Environments (https://data.bioplatforms.com/organization/australian-microbiome?ext_search_by=&q=&sort=score+desc%2C+metadata_modified+desc)
8142	Biomes of Australian Soil Environments (https://data.bioplatforms.com/organization/australian-microbiome?ext_search_by=&q=&sort=score+desc%2C+metadata_modified+desc)
8144	Biomes of Australian Soil Environments (https://data.bioplatforms.com/organization/australian-microbiome?ext_search_by=&q=&sort=score+desc%2C+metadata_modified+desc)
8146	Biomes of Australian Soil Environments (https://data.bioplatforms.com/organization/australian-microbiome?ext_search_by=&q=&sort=score+desc%2C+metadata_modified+desc)
8148	Biomes of Australian Soil Environments (https://data.bioplatforms.com/organization/australian-microbiome?ext_search_by=&q=&sort=score+desc%2C+metadata_modified+desc)
8150	Biomes of Australian Soil Environments (https://data.bioplatforms.com/organization/australian-microbiome?ext_search_by=&q=&sort=score+desc%2C+metadata_modified+desc)
8152	Biomes of Australian Soil Environments (https://data.bioplatforms.com/organization/australian-microbiome?ext_search_by=&q=&sort=score+desc%2C+metadata_modified+desc)
8154	Biomes of Australian Soil Environments (https://data.bioplatforms.com/organization/australian-microbiome?ext_search_by=&q=&sort=score+desc%2C+metadata_modified+desc)
8155	Biomes of Australian Soil Environments (https://data.bioplatforms.com/organization/australian-microbiome?ext_search_by=&q=&sort=score+desc%2C+metadata_modified+desc)
8158	Biomes of Australian Soil Environments (https://data.bioplatforms.com/organization/australian-microbiome?ext_search_by=&q=&sort=score+desc%2C+metadata_modified+desc)
8159	Biomes of Australian Soil Environments (https://data.bioplatforms.com/organization/australian-microbiome?ext_search_by=&q=&sort=score+desc%2C+metadata_modified+desc)
8160	Biomes of Australian Soil Environments (https://data.bioplatforms.com/organization/australian-microbiome?ext_search_by=&q=&sort=score+desc%2C+metadata_modified+desc)
8161	Biomes of Australian Soil Environments (https://data.bioplatforms.com/organization/australian-microbiome?ext_search_by=&q=&sort=score+desc%2C+metadata_modified+desc)
8162	Biomes of Australian Soil Environments (https://data.bioplatforms.com/organization/australian-microbiome?ext_search_by=&q=&sort=score+desc%2C+metadata_modified+desc)
8164	Biomes of Australian Soil Environments (https://data.bioplatforms.com/organization/australian-microbiome?ext_search_by=&q=&sort=score+desc%2C+metadata_modified+desc)
8262	Biomes of Australian Soil Environments (https://data.bioplatforms.com/organization/australian-microbiome?ext_search_by=&q=&sort=score+desc%2C+metadata_modified+desc)
8263	Biomes of Australian Soil Environments (https://data.bioplatforms.com/organization/australian-microbiome?ext_search_by=&q=&sort=score+desc%2C+metadata_modified+desc)
8268	Biomes of Australian Soil Environments (https://data.bioplatforms.com/organization/australian-microbiome?ext_search_by=&q=&sort=score+desc%2C+metadata_modified+desc)
8269	Biomes of Australian Soil Environments (https://data.bioplatforms.com/organization/australian-microbiome?ext_search_by=&q=&sort=score+desc%2C+metadata_modified+desc)
8270	Biomes of Australian Soil Environments (https://data.bioplatforms.com/organization/australian-microbiome?ext_search_by=&q=&sort=score+desc%2C+metadata_modified+desc)
8271	Biomes of Australian Soil Environments (https://data.bioplatforms.com/organization/australian-microbiome?ext_search_by=&q=&sort=score+desc%2C+metadata_modified+desc)
8455	Biomes of Australian Soil Environments (https://data.bioplatforms.com/organization/australian-microbiome?ext_search_by=&q=&sort=score+desc%2C+metadata_modified+desc)
8457	Biomes of Australian Soil Environments (https://data.bioplatforms.com/organization/australian-microbiome?ext_search_by=&q=&sort=score+desc%2C+metadata_modified+desc)
8459	Biomes of Australian Soil Environments (https://data.bioplatforms.com/organization/australian-microbiome?ext_search_by=&q=&sort=score+desc%2C+metadata_modified+desc)
8461	Biomes of Australian Soil Environments (https://data.bioplatforms.com/organization/australian-microbiome?ext_search_by=&q=&sort=score+desc%2C+metadata_modified+desc)
8487	Biomes of Australian Soil Environments (https://data.bioplatforms.com/organization/australian-microbiome?ext_search_by=&q=&sort=score+desc%2C+metadata_modified+desc)
8489	Biomes of Australian Soil Environments (https://data.bioplatforms.com/organization/australian-microbiome?ext_search_by=&q=&sort=score+desc%2C+metadata_modified+desc)
8491	Biomes of Australian Soil Environments (https://data.bioplatforms.com/organization/australian-microbiome?ext_search_by=&q=&sort=score+desc%2C+metadata_modified+desc)
8493	Biomes of Australian Soil Environments (https://data.bioplatforms.com/organization/australian-microbiome?ext_search_by=&q=&sort=score+desc%2C+metadata_modified+desc)
8495	Biomes of Australian Soil Environments (https://data.bioplatforms.com/organization/australian-microbiome?ext_search_by=&q=&sort=score+desc%2C+metadata_modified+desc)
8497	Biomes of Australian Soil Environments (https://data.bioplatforms.com/organization/australian-microbiome?ext_search_by=&q=&sort=score+desc%2C+metadata_modified+desc)
8507	Biomes of Australian Soil Environments (https://data.bioplatforms.com/organization/australian-microbiome?ext_search_by=&q=&sort=score+desc%2C+metadata_modified+desc)
8509	Biomes of Australian Soil Environments (https://data.bioplatforms.com/organization/australian-microbiome?ext_search_by=&q=&sort=score+desc%2C+metadata_modified+desc)
8511	Biomes of Australian Soil Environments (https://data.bioplatforms.com/organization/australian-microbiome?ext_search_by=&q=&sort=score+desc%2C+metadata_modified+desc)
8513	Biomes of Australian Soil Environments (https://data.bioplatforms.com/organization/australian-microbiome?ext_search_by=&q=&sort=score+desc%2C+metadata_modified+desc)
8515	Biomes of Australian Soil Environments (https://data.bioplatforms.com/organization/australian-microbiome?ext_search_by=&q=&sort=score+desc%2C+metadata_modified+desc)
8517	Biomes of Australian Soil Environments (https://data.bioplatforms.com/organization/australian-microbiome?ext_search_by=&q=&sort=score+desc%2C+metadata_modified+desc)
8519	Biomes of Australian Soil Environments (https://data.bioplatforms.com/organization/australian-microbiome?ext_search_by=&q=&sort=score+desc%2C+metadata_modified+desc)
8521	Biomes of Australian Soil Environments (https://data.bioplatforms.com/organization/australian-microbiome?ext_search_by=&q=&sort=score+desc%2C+metadata_modified+desc)
8523	Biomes of Australian Soil Environments (https://data.bioplatforms.com/organization/australian-microbiome?ext_search_by=&q=&sort=score+desc%2C+metadata_modified+desc)
8525	Biomes of Australian Soil Environments (https://data.bioplatforms.com/organization/australian-microbiome?ext_search_by=&q=&sort=score+desc%2C+metadata_modified+desc)
8527	Biomes of Australian Soil Environments (https://data.bioplatforms.com/organization/australian-microbiome?ext_search_by=&q=&sort=score+desc%2C+metadata_modified+desc)
8529	Biomes of Australian Soil Environments (https://data.bioplatforms.com/organization/australian-microbiome?ext_search_by=&q=&sort=score+desc%2C+metadata_modified+desc)
8531	Biomes of Australian Soil Environments (https://data.bioplatforms.com/organization/australian-microbiome?ext_search_by=&q=&sort=score+desc%2C+metadata_modified+desc)
9430	Biomes of Australian Soil Environments (https://data.bioplatforms.com/organization/australian-microbiome?ext_search_by=&q=&sort=score+desc%2C+metadata_modified+desc)
9434	Biomes of Australian Soil Environments (https://data.bioplatforms.com/organization/australian-microbiome?ext_search_by=&q=&sort=score+desc%2C+metadata_modified+desc)
9438	Biomes of Australian Soil Environments (https://data.bioplatforms.com/organization/australian-microbiome?ext_search_by=&q=&sort=score+desc%2C+metadata_modified+desc)
9440	Biomes of Australian Soil Environments (https://data.bioplatforms.com/organization/australian-microbiome?ext_search_by=&q=&sort=score+desc%2C+metadata_modified+desc)
9442	Biomes of Australian Soil Environments (https://data.bioplatforms.com/organization/australian-microbiome?ext_search_by=&q=&sort=score+desc%2C+metadata_modified+desc)
9444	Biomes of Australian Soil Environments (https://data.bioplatforms.com/organization/australian-microbiome?ext_search_by=&q=&sort=score+desc%2C+metadata_modified+desc)
9446	Biomes of Australian Soil Environments (https://data.bioplatforms.com/organization/australian-microbiome?ext_search_by=&q=&sort=score+desc%2C+metadata_modified+desc)
9448	Biomes of Australian Soil Environments (https://data.bioplatforms.com/organization/australian-microbiome?ext_search_by=&q=&sort=score+desc%2C+metadata_modified+desc)
9450	Biomes of Australian Soil Environments (https://data.bioplatforms.com/organization/australian-microbiome?ext_search_by=&q=&sort=score+desc%2C+metadata_modified+desc)
9452	Biomes of Australian Soil Environments (https://data.bioplatforms.com/organization/australian-microbiome?ext_search_by=&q=&sort=score+desc%2C+metadata_modified+desc)
9458	Biomes of Australian Soil Environments (https://data.bioplatforms.com/organization/australian-microbiome?ext_search_by=&q=&sort=score+desc%2C+metadata_modified+desc)
9460	Biomes of Australian Soil Environments (https://data.bioplatforms.com/organization/australian-microbiome?ext_search_by=&q=&sort=score+desc%2C+metadata_modified+desc)
9462	Biomes of Australian Soil Environments (https://data.bioplatforms.com/organization/australian-microbiome?ext_search_by=&q=&sort=score+desc%2C+metadata_modified+desc)
9464	Biomes of Australian Soil Environments (https://data.bioplatforms.com/organization/australian-microbiome?ext_search_by=&q=&sort=score+desc%2C+metadata_modified+desc)
9466	Biomes of Australian Soil Environments (https://data.bioplatforms.com/organization/australian-microbiome?ext_search_by=&q=&sort=score+desc%2C+metadata_modified+desc)
9484	Biomes of Australian Soil Environments (https://data.bioplatforms.com/organization/australian-microbiome?ext_search_by=&q=&sort=score+desc%2C+metadata_modified+desc)
9486	Biomes of Australian Soil Environments (https://data.bioplatforms.com/organization/australian-microbiome?ext_search_by=&q=&sort=score+desc%2C+metadata_modified+desc)
9488	Biomes of Australian Soil Environments (https://data.bioplatforms.com/organization/australian-microbiome?ext_search_by=&q=&sort=score+desc%2C+metadata_modified+desc)
9490	Biomes of Australian Soil Environments (https://data.bioplatforms.com/organization/australian-microbiome?ext_search_by=&q=&sort=score+desc%2C+metadata_modified+desc)
9492	Biomes of Australian Soil Environments (https://data.bioplatforms.com/organization/australian-microbiome?ext_search_by=&q=&sort=score+desc%2C+metadata_modified+desc)
9494	Biomes of Australian Soil Environments (https://data.bioplatforms.com/organization/australian-microbiome?ext_search_by=&q=&sort=score+desc%2C+metadata_modified+desc)
9496	Biomes of Australian Soil Environments (https://data.bioplatforms.com/organization/australian-microbiome?ext_search_by=&q=&sort=score+desc%2C+metadata_modified+desc)
9498	Biomes of Australian Soil Environments (https://data.bioplatforms.com/organization/australian-microbiome?ext_search_by=&q=&sort=score+desc%2C+metadata_modified+desc)
9500	Biomes of Australian Soil Environments (https://data.bioplatforms.com/organization/australian-microbiome?ext_search_by=&q=&sort=score+desc%2C+metadata_modified+desc)
9502	Biomes of Australian Soil Environments (https://data.bioplatforms.com/organization/australian-microbiome?ext_search_by=&q=&sort=score+desc%2C+metadata_modified+desc)
9504	Biomes of Australian Soil Environments (https://data.bioplatforms.com/organization/australian-microbiome?ext_search_by=&q=&sort=score+desc%2C+metadata_modified+desc)
9506	Biomes of Australian Soil Environments (https://data.bioplatforms.com/organization/australian-microbiome?ext_search_by=&q=&sort=score+desc%2C+metadata_modified+desc)
9508	Biomes of Australian Soil Environments (https://data.bioplatforms.com/organization/australian-microbiome?ext_search_by=&q=&sort=score+desc%2C+metadata_modified+desc)
9510	Biomes of Australian Soil Environments (https://data.bioplatforms.com/organization/australian-microbiome?ext_search_by=&q=&sort=score+desc%2C+metadata_modified+desc)
9512	Biomes of Australian Soil Environments (https://data.bioplatforms.com/organization/australian-microbiome?ext_search_by=&q=&sort=score+desc%2C+metadata_modified+desc)
9514	Biomes of Australian Soil Environments (https://data.bioplatforms.com/organization/australian-microbiome?ext_search_by=&q=&sort=score+desc%2C+metadata_modified+desc)
9522	Biomes of Australian Soil Environments (https://data.bioplatforms.com/organization/australian-microbiome?ext_search_by=&q=&sort=score+desc%2C+metadata_modified+desc)
9524	Biomes of Australian Soil Environments (https://data.bioplatforms.com/organization/australian-microbiome?ext_search_by=&q=&sort=score+desc%2C+metadata_modified+desc)
9526	Biomes of Australian Soil Environments (https://data.bioplatforms.com/organization/australian-microbiome?ext_search_by=&q=&sort=score+desc%2C+metadata_modified+desc)
9528	Biomes of Australian Soil Environments (https://data.bioplatforms.com/organization/australian-microbiome?ext_search_by=&q=&sort=score+desc%2C+metadata_modified+desc)
9530	Biomes of Australian Soil Environments (https://data.bioplatforms.com/organization/australian-microbiome?ext_search_by=&q=&sort=score+desc%2C+metadata_modified+desc)
9567	Biomes of Australian Soil Environments (https://data.bioplatforms.com/organization/australian-microbiome?ext_search_by=&q=&sort=score+desc%2C+metadata_modified+desc)
9569	Biomes of Australian Soil Environments (https://data.bioplatforms.com/organization/australian-microbiome?ext_search_by=&q=&sort=score+desc%2C+metadata_modified+desc)
9571	Biomes of Australian Soil Environments (https://data.bioplatforms.com/organization/australian-microbiome?ext_search_by=&q=&sort=score+desc%2C+metadata_modified+desc)
9573	Biomes of Australian Soil Environments (https://data.bioplatforms.com/organization/australian-microbiome?ext_search_by=&q=&sort=score+desc%2C+metadata_modified+desc)
9576	Biomes of Australian Soil Environments (https://data.bioplatforms.com/organization/australian-microbiome?ext_search_by=&q=&sort=score+desc%2C+metadata_modified+desc)
9586	Biomes of Australian Soil Environments (https://data.bioplatforms.com/organization/australian-microbiome?ext_search_by=&q=&sort=score+desc%2C+metadata_modified+desc)
9588	Biomes of Australian Soil Environments (https://data.bioplatforms.com/organization/australian-microbiome?ext_search_by=&q=&sort=score+desc%2C+metadata_modified+desc)
10716	Biomes of Australian Soil Environments (https://data.bioplatforms.com/organization/australian-microbiome?ext_search_by=&q=&sort=score+desc%2C+metadata_modified+desc)
10718	Biomes of Australian Soil Environments (https://data.bioplatforms.com/organization/australian-microbiome?ext_search_by=&q=&sort=score+desc%2C+metadata_modified+desc)
10720	Biomes of Australian Soil Environments (https://data.bioplatforms.com/organization/australian-microbiome?ext_search_by=&q=&sort=score+desc%2C+metadata_modified+desc)
12424	Biomes of Australian Soil Environments (https://data.bioplatforms.com/organization/australian-microbiome?ext_search_by=&q=&sort=score+desc%2C+metadata_modified+desc)
12426	Biomes of Australian Soil Environments (https://data.bioplatforms.com/organization/australian-microbiome?ext_search_by=&q=&sort=score+desc%2C+metadata_modified+desc)
12428	Biomes of Australian Soil Environments (https://data.bioplatforms.com/organization/australian-microbiome?ext_search_by=&q=&sort=score+desc%2C+metadata_modified+desc)
12430	Biomes of Australian Soil Environments (https://data.bioplatforms.com/organization/australian-microbiome?ext_search_by=&q=&sort=score+desc%2C+metadata_modified+desc)
12432	Biomes of Australian Soil Environments (https://data.bioplatforms.com/organization/australian-microbiome?ext_search_by=&q=&sort=score+desc%2C+metadata_modified+desc)
12434	Biomes of Australian Soil Environments (https://data.bioplatforms.com/organization/australian-microbiome?ext_search_by=&q=&sort=score+desc%2C+metadata_modified+desc)
12438	Biomes of Australian Soil Environments (https://data.bioplatforms.com/organization/australian-microbiome?ext_search_by=&q=&sort=score+desc%2C+metadata_modified+desc)
12444	Biomes of Australian Soil Environments (https://data.bioplatforms.com/organization/australian-microbiome?ext_search_by=&q=&sort=score+desc%2C+metadata_modified+desc)
12446	Biomes of Australian Soil Environments (https://data.bioplatforms.com/organization/australian-microbiome?ext_search_by=&q=&sort=score+desc%2C+metadata_modified+desc)
12447	Biomes of Australian Soil Environments (https://data.bioplatforms.com/organization/australian-microbiome?ext_search_by=&q=&sort=score+desc%2C+metadata_modified+desc)
12450	Biomes of Australian Soil Environments (https://data.bioplatforms.com/organization/australian-microbiome?ext_search_by=&q=&sort=score+desc%2C+metadata_modified+desc)
12459	Biomes of Australian Soil Environments (https://data.bioplatforms.com/organization/australian-microbiome?ext_search_by=&q=&sort=score+desc%2C+metadata_modified+desc)
12461	Biomes of Australian Soil Environments (https://data.bioplatforms.com/organization/australian-microbiome?ext_search_by=&q=&sort=score+desc%2C+metadata_modified+desc)
12463	Biomes of Australian Soil Environments (https://data.bioplatforms.com/organization/australian-microbiome?ext_search_by=&q=&sort=score+desc%2C+metadata_modified+desc)
12465	Biomes of Australian Soil Environments (https://data.bioplatforms.com/organization/australian-microbiome?ext_search_by=&q=&sort=score+desc%2C+metadata_modified+desc)
12467	Biomes of Australian Soil Environments (https://data.bioplatforms.com/organization/australian-microbiome?ext_search_by=&q=&sort=score+desc%2C+metadata_modified+desc)
12469	Biomes of Australian Soil Environments (https://data.bioplatforms.com/organization/australian-microbiome?ext_search_by=&q=&sort=score+desc%2C+metadata_modified+desc)
12471	Biomes of Australian Soil Environments (https://data.bioplatforms.com/organization/australian-microbiome?ext_search_by=&q=&sort=score+desc%2C+metadata_modified+desc)
12473	Biomes of Australian Soil Environments (https://data.bioplatforms.com/organization/australian-microbiome?ext_search_by=&q=&sort=score+desc%2C+metadata_modified+desc)
12475	Biomes of Australian Soil Environments (https://data.bioplatforms.com/organization/australian-microbiome?ext_search_by=&q=&sort=score+desc%2C+metadata_modified+desc)
12477	Biomes of Australian Soil Environments (https://data.bioplatforms.com/organization/australian-microbiome?ext_search_by=&q=&sort=score+desc%2C+metadata_modified+desc)
12479	Biomes of Australian Soil Environments (https://data.bioplatforms.com/organization/australian-microbiome?ext_search_by=&q=&sort=score+desc%2C+metadata_modified+desc)
12481	Biomes of Australian Soil Environments (https://data.bioplatforms.com/organization/australian-microbiome?ext_search_by=&q=&sort=score+desc%2C+metadata_modified+desc)
12483	Biomes of Australian Soil Environments (https://data.bioplatforms.com/organization/australian-microbiome?ext_search_by=&q=&sort=score+desc%2C+metadata_modified+desc)
12485	Biomes of Australian Soil Environments (https://data.bioplatforms.com/organization/australian-microbiome?ext_search_by=&q=&sort=score+desc%2C+metadata_modified+desc)
12487	Biomes of Australian Soil Environments (https://data.bioplatforms.com/organization/australian-microbiome?ext_search_by=&q=&sort=score+desc%2C+metadata_modified+desc)
12489	Biomes of Australian Soil Environments (https://data.bioplatforms.com/organization/australian-microbiome?ext_search_by=&q=&sort=score+desc%2C+metadata_modified+desc)
12491	Biomes of Australian Soil Environments (https://data.bioplatforms.com/organization/australian-microbiome?ext_search_by=&q=&sort=score+desc%2C+metadata_modified+desc)
12493	Biomes of Australian Soil Environments (https://data.bioplatforms.com/organization/australian-microbiome?ext_search_by=&q=&sort=score+desc%2C+metadata_modified+desc)
12495	Biomes of Australian Soil Environments (https://data.bioplatforms.com/organization/australian-microbiome?ext_search_by=&q=&sort=score+desc%2C+metadata_modified+desc)
12497	Biomes of Australian Soil Environments (https://data.bioplatforms.com/organization/australian-microbiome?ext_search_by=&q=&sort=score+desc%2C+metadata_modified+desc)
12501	Biomes of Australian Soil Environments (https://data.bioplatforms.com/organization/australian-microbiome?ext_search_by=&q=&sort=score+desc%2C+metadata_modified+desc)
12503	Biomes of Australian Soil Environments (https://data.bioplatforms.com/organization/australian-microbiome?ext_search_by=&q=&sort=score+desc%2C+metadata_modified+desc)
12505	Biomes of Australian Soil Environments (https://data.bioplatforms.com/organization/australian-microbiome?ext_search_by=&q=&sort=score+desc%2C+metadata_modified+desc)
12507	Biomes of Australian Soil Environments (https://data.bioplatforms.com/organization/australian-microbiome?ext_search_by=&q=&sort=score+desc%2C+metadata_modified+desc)
12509	Biomes of Australian Soil Environments (https://data.bioplatforms.com/organization/australian-microbiome?ext_search_by=&q=&sort=score+desc%2C+metadata_modified+desc)
12511	Biomes of Australian Soil Environments (https://data.bioplatforms.com/organization/australian-microbiome?ext_search_by=&q=&sort=score+desc%2C+metadata_modified+desc)
12513	Biomes of Australian Soil Environments (https://data.bioplatforms.com/organization/australian-microbiome?ext_search_by=&q=&sort=score+desc%2C+metadata_modified+desc)
12515	Biomes of Australian Soil Environments (https://data.bioplatforms.com/organization/australian-microbiome?ext_search_by=&q=&sort=score+desc%2C+metadata_modified+desc)
12517	Biomes of Australian Soil Environments (https://data.bioplatforms.com/organization/australian-microbiome?ext_search_by=&q=&sort=score+desc%2C+metadata_modified+desc)
12519	Biomes of Australian Soil Environments (https://data.bioplatforms.com/organization/australian-microbiome?ext_search_by=&q=&sort=score+desc%2C+metadata_modified+desc)
12521	Biomes of Australian Soil Environments (https://data.bioplatforms.com/organization/australian-microbiome?ext_search_by=&q=&sort=score+desc%2C+metadata_modified+desc)
12523	Biomes of Australian Soil Environments (https://data.bioplatforms.com/organization/australian-microbiome?ext_search_by=&q=&sort=score+desc%2C+metadata_modified+desc)
12525	Biomes of Australian Soil Environments (https://data.bioplatforms.com/organization/australian-microbiome?ext_search_by=&q=&sort=score+desc%2C+metadata_modified+desc)
12527	Biomes of Australian Soil Environments (https://data.bioplatforms.com/organization/australian-microbiome?ext_search_by=&q=&sort=score+desc%2C+metadata_modified+desc)
12529	Biomes of Australian Soil Environments (https://data.bioplatforms.com/organization/australian-microbiome?ext_search_by=&q=&sort=score+desc%2C+metadata_modified+desc)
12560	Biomes of Australian Soil Environments (https://data.bioplatforms.com/organization/australian-microbiome?ext_search_by=&q=&sort=score+desc%2C+metadata_modified+desc)
12562	Biomes of Australian Soil Environments (https://data.bioplatforms.com/organization/australian-microbiome?ext_search_by=&q=&sort=score+desc%2C+metadata_modified+desc)
12564	Biomes of Australian Soil Environments (https://data.bioplatforms.com/organization/australian-microbiome?ext_search_by=&q=&sort=score+desc%2C+metadata_modified+desc)
12566	Biomes of Australian Soil Environments (https://data.bioplatforms.com/organization/australian-microbiome?ext_search_by=&q=&sort=score+desc%2C+metadata_modified+desc)
12568	Biomes of Australian Soil Environments (https://data.bioplatforms.com/organization/australian-microbiome?ext_search_by=&q=&sort=score+desc%2C+metadata_modified+desc)
12570	Biomes of Australian Soil Environments (https://data.bioplatforms.com/organization/australian-microbiome?ext_search_by=&q=&sort=score+desc%2C+metadata_modified+desc)
12572	Biomes of Australian Soil Environments (https://data.bioplatforms.com/organization/australian-microbiome?ext_search_by=&q=&sort=score+desc%2C+metadata_modified+desc)
12574	Biomes of Australian Soil Environments (https://data.bioplatforms.com/organization/australian-microbiome?ext_search_by=&q=&sort=score+desc%2C+metadata_modified+desc)
12576	Biomes of Australian Soil Environments (https://data.bioplatforms.com/organization/australian-microbiome?ext_search_by=&q=&sort=score+desc%2C+metadata_modified+desc)
12578	Biomes of Australian Soil Environments (https://data.bioplatforms.com/organization/australian-microbiome?ext_search_by=&q=&sort=score+desc%2C+metadata_modified+desc)
12580	Biomes of Australian Soil Environments (https://data.bioplatforms.com/organization/australian-microbiome?ext_search_by=&q=&sort=score+desc%2C+metadata_modified+desc)
12582	Biomes of Australian Soil Environments (https://data.bioplatforms.com/organization/australian-microbiome?ext_search_by=&q=&sort=score+desc%2C+metadata_modified+desc)
12584	Biomes of Australian Soil Environments (https://data.bioplatforms.com/organization/australian-microbiome?ext_search_by=&q=&sort=score+desc%2C+metadata_modified+desc)
12586	Biomes of Australian Soil Environments (https://data.bioplatforms.com/organization/australian-microbiome?ext_search_by=&q=&sort=score+desc%2C+metadata_modified+desc)
12588	Biomes of Australian Soil Environments (https://data.bioplatforms.com/organization/australian-microbiome?ext_search_by=&q=&sort=score+desc%2C+metadata_modified+desc)
12590	Biomes of Australian Soil Environments (https://data.bioplatforms.com/organization/australian-microbiome?ext_search_by=&q=&sort=score+desc%2C+metadata_modified+desc)
12594	Biomes of Australian Soil Environments (https://data.bioplatforms.com/organization/australian-microbiome?ext_search_by=&q=&sort=score+desc%2C+metadata_modified+desc)
12614	Biomes of Australian Soil Environments (https://data.bioplatforms.com/organization/australian-microbiome?ext_search_by=&q=&sort=score+desc%2C+metadata_modified+desc)
12616	Biomes of Australian Soil Environments (https://data.bioplatforms.com/organization/australian-microbiome?ext_search_by=&q=&sort=score+desc%2C+metadata_modified+desc)
12618	Biomes of Australian Soil Environments (https://data.bioplatforms.com/organization/australian-microbiome?ext_search_by=&q=&sort=score+desc%2C+metadata_modified+desc)
12620	Biomes of Australian Soil Environments (https://data.bioplatforms.com/organization/australian-microbiome?ext_search_by=&q=&sort=score+desc%2C+metadata_modified+desc)
12622	Biomes of Australian Soil Environments (https://data.bioplatforms.com/organization/australian-microbiome?ext_search_by=&q=&sort=score+desc%2C+metadata_modified+desc)
12624	Biomes of Australian Soil Environments (https://data.bioplatforms.com/organization/australian-microbiome?ext_search_by=&q=&sort=score+desc%2C+metadata_modified+desc)
12816	Biomes of Australian Soil Environments (https://data.bioplatforms.com/organization/australian-microbiome?ext_search_by=&q=&sort=score+desc%2C+metadata_modified+desc)
12818	Biomes of Australian Soil Environments (https://data.bioplatforms.com/organization/australian-microbiome?ext_search_by=&q=&sort=score+desc%2C+metadata_modified+desc)
12819	Biomes of Australian Soil Environments (https://data.bioplatforms.com/organization/australian-microbiome?ext_search_by=&q=&sort=score+desc%2C+metadata_modified+desc)
12824	Biomes of Australian Soil Environments (https://data.bioplatforms.com/organization/australian-microbiome?ext_search_by=&q=&sort=score+desc%2C+metadata_modified+desc)
12828	Biomes of Australian Soil Environments (https://data.bioplatforms.com/organization/australian-microbiome?ext_search_by=&q=&sort=score+desc%2C+metadata_modified+desc)
12830	Biomes of Australian Soil Environments (https://data.bioplatforms.com/organization/australian-microbiome?ext_search_by=&q=&sort=score+desc%2C+metadata_modified+desc)
12832	Biomes of Australian Soil Environments (https://data.bioplatforms.com/organization/australian-microbiome?ext_search_by=&q=&sort=score+desc%2C+metadata_modified+desc)
12834	Biomes of Australian Soil Environments (https://data.bioplatforms.com/organization/australian-microbiome?ext_search_by=&q=&sort=score+desc%2C+metadata_modified+desc)
12836	Biomes of Australian Soil Environments (https://data.bioplatforms.com/organization/australian-microbiome?ext_search_by=&q=&sort=score+desc%2C+metadata_modified+desc)
12838	Biomes of Australian Soil Environments (https://data.bioplatforms.com/organization/australian-microbiome?ext_search_by=&q=&sort=score+desc%2C+metadata_modified+desc)
12858	Biomes of Australian Soil Environments (https://data.bioplatforms.com/organization/australian-microbiome?ext_search_by=&q=&sort=score+desc%2C+metadata_modified+desc)
12860	Biomes of Australian Soil Environments (https://data.bioplatforms.com/organization/australian-microbiome?ext_search_by=&q=&sort=score+desc%2C+metadata_modified+desc)
12862	Biomes of Australian Soil Environments (https://data.bioplatforms.com/organization/australian-microbiome?ext_search_by=&q=&sort=score+desc%2C+metadata_modified+desc)
12876	Biomes of Australian Soil Environments (https://data.bioplatforms.com/organization/australian-microbiome?ext_search_by=&q=&sort=score+desc%2C+metadata_modified+desc)
12878	Biomes of Australian Soil Environments (https://data.bioplatforms.com/organization/australian-microbiome?ext_search_by=&q=&sort=score+desc%2C+metadata_modified+desc)
12880	Biomes of Australian Soil Environments (https://data.bioplatforms.com/organization/australian-microbiome?ext_search_by=&q=&sort=score+desc%2C+metadata_modified+desc)
12882	Biomes of Australian Soil Environments (https://data.bioplatforms.com/organization/australian-microbiome?ext_search_by=&q=&sort=score+desc%2C+metadata_modified+desc)
12884	Biomes of Australian Soil Environments (https://data.bioplatforms.com/organization/australian-microbiome?ext_search_by=&q=&sort=score+desc%2C+metadata_modified+desc)
12886	Biomes of Australian Soil Environments (https://data.bioplatforms.com/organization/australian-microbiome?ext_search_by=&q=&sort=score+desc%2C+metadata_modified+desc)
12891	Biomes of Australian Soil Environments (https://data.bioplatforms.com/organization/australian-microbiome?ext_search_by=&q=&sort=score+desc%2C+metadata_modified+desc)
12897	Biomes of Australian Soil Environments (https://data.bioplatforms.com/organization/australian-microbiome?ext_search_by=&q=&sort=score+desc%2C+metadata_modified+desc)
12899	Biomes of Australian Soil Environments (https://data.bioplatforms.com/organization/australian-microbiome?ext_search_by=&q=&sort=score+desc%2C+metadata_modified+desc)
12901	Biomes of Australian Soil Environments (https://data.bioplatforms.com/organization/australian-microbiome?ext_search_by=&q=&sort=score+desc%2C+metadata_modified+desc)
12903	Biomes of Australian Soil Environments (https://data.bioplatforms.com/organization/australian-microbiome?ext_search_by=&q=&sort=score+desc%2C+metadata_modified+desc)
12939	Biomes of Australian Soil Environments (https://data.bioplatforms.com/organization/australian-microbiome?ext_search_by=&q=&sort=score+desc%2C+metadata_modified+desc)
13260	Biomes of Australian Soil Environments (https://data.bioplatforms.com/organization/australian-microbiome?ext_search_by=&q=&sort=score+desc%2C+metadata_modified+desc)
13264	Biomes of Australian Soil Environments (https://data.bioplatforms.com/organization/australian-microbiome?ext_search_by=&q=&sort=score+desc%2C+metadata_modified+desc)
13266	Biomes of Australian Soil Environments (https://data.bioplatforms.com/organization/australian-microbiome?ext_search_by=&q=&sort=score+desc%2C+metadata_modified+desc)
13268	Biomes of Australian Soil Environments (https://data.bioplatforms.com/organization/australian-microbiome?ext_search_by=&q=&sort=score+desc%2C+metadata_modified+desc)
13270	Biomes of Australian Soil Environments (https://data.bioplatforms.com/organization/australian-microbiome?ext_search_by=&q=&sort=score+desc%2C+metadata_modified+desc)
13272	Biomes of Australian Soil Environments (https://data.bioplatforms.com/organization/australian-microbiome?ext_search_by=&q=&sort=score+desc%2C+metadata_modified+desc)
13274	Biomes of Australian Soil Environments (https://data.bioplatforms.com/organization/australian-microbiome?ext_search_by=&q=&sort=score+desc%2C+metadata_modified+desc)
13276	Biomes of Australian Soil Environments (https://data.bioplatforms.com/organization/australian-microbiome?ext_search_by=&q=&sort=score+desc%2C+metadata_modified+desc)
13278	Biomes of Australian Soil Environments (https://data.bioplatforms.com/organization/australian-microbiome?ext_search_by=&q=&sort=score+desc%2C+metadata_modified+desc)
13280	Biomes of Australian Soil Environments (https://data.bioplatforms.com/organization/australian-microbiome?ext_search_by=&q=&sort=score+desc%2C+metadata_modified+desc)
13282	Biomes of Australian Soil Environments (https://data.bioplatforms.com/organization/australian-microbiome?ext_search_by=&q=&sort=score+desc%2C+metadata_modified+desc)
13284	Biomes of Australian Soil Environments (https://data.bioplatforms.com/organization/australian-microbiome?ext_search_by=&q=&sort=score+desc%2C+metadata_modified+desc)
13286	Biomes of Australian Soil Environments (https://data.bioplatforms.com/organization/australian-microbiome?ext_search_by=&q=&sort=score+desc%2C+metadata_modified+desc)
13729	Biomes of Australian Soil Environments (https://data.bioplatforms.com/organization/australian-microbiome?ext_search_by=&q=&sort=score+desc%2C+metadata_modified+desc)
13731	Biomes of Australian Soil Environments (https://data.bioplatforms.com/organization/australian-microbiome?ext_search_by=&q=&sort=score+desc%2C+metadata_modified+desc)
13733	Biomes of Australian Soil Environments (https://data.bioplatforms.com/organization/australian-microbiome?ext_search_by=&q=&sort=score+desc%2C+metadata_modified+desc)
13735	Biomes of Australian Soil Environments (https://data.bioplatforms.com/organization/australian-microbiome?ext_search_by=&q=&sort=score+desc%2C+metadata_modified+desc)
13906	Biomes of Australian Soil Environments (https://data.bioplatforms.com/organization/australian-microbiome?ext_search_by=&q=&sort=score+desc%2C+metadata_modified+desc)
14181	Biomes of Australian Soil Environments (https://data.bioplatforms.com/organization/australian-microbiome?ext_search_by=&q=&sort=score+desc%2C+metadata_modified+desc)
14183	Biomes of Australian Soil Environments (https://data.bioplatforms.com/organization/australian-microbiome?ext_search_by=&q=&sort=score+desc%2C+metadata_modified+desc)
14185	Biomes of Australian Soil Environments (https://data.bioplatforms.com/organization/australian-microbiome?ext_search_by=&q=&sort=score+desc%2C+metadata_modified+desc)
14187	Biomes of Australian Soil Environments (https://data.bioplatforms.com/organization/australian-microbiome?ext_search_by=&q=&sort=score+desc%2C+metadata_modified+desc)
19453	Biomes of Australian Soil Environments (https://data.bioplatforms.com/organization/australian-microbiome?ext_search_by=&q=&sort=score+desc%2C+metadata_modified+desc)
19455	Biomes of Australian Soil Environments (https://data.bioplatforms.com/organization/australian-microbiome?ext_search_by=&q=&sort=score+desc%2C+metadata_modified+desc)
19457	Biomes of Australian Soil Environments (https://data.bioplatforms.com/organization/australian-microbiome?ext_search_by=&q=&sort=score+desc%2C+metadata_modified+desc)
19459	Biomes of Australian Soil Environments (https://data.bioplatforms.com/organization/australian-microbiome?ext_search_by=&q=&sort=score+desc%2C+metadata_modified+desc)
19461	Biomes of Australian Soil Environments (https://data.bioplatforms.com/organization/australian-microbiome?ext_search_by=&q=&sort=score+desc%2C+metadata_modified+desc)
19463	Biomes of Australian Soil Environments (https://data.bioplatforms.com/organization/australian-microbiome?ext_search_by=&q=&sort=score+desc%2C+metadata_modified+desc)
19465	Biomes of Australian Soil Environments (https://data.bioplatforms.com/organization/australian-microbiome?ext_search_by=&q=&sort=score+desc%2C+metadata_modified+desc)
19467	Biomes of Australian Soil Environments (https://data.bioplatforms.com/organization/australian-microbiome?ext_search_by=&q=&sort=score+desc%2C+metadata_modified+desc)
19469	Biomes of Australian Soil Environments (https://data.bioplatforms.com/organization/australian-microbiome?ext_search_by=&q=&sort=score+desc%2C+metadata_modified+desc)
19471	Biomes of Australian Soil Environments (https://data.bioplatforms.com/organization/australian-microbiome?ext_search_by=&q=&sort=score+desc%2C+metadata_modified+desc)
19473	Biomes of Australian Soil Environments (https://data.bioplatforms.com/organization/australian-microbiome?ext_search_by=&q=&sort=score+desc%2C+metadata_modified+desc)
19475	Biomes of Australian Soil Environments (https://data.bioplatforms.com/organization/australian-microbiome?ext_search_by=&q=&sort=score+desc%2C+metadata_modified+desc)
19477	Biomes of Australian Soil Environments (https://data.bioplatforms.com/organization/australian-microbiome?ext_search_by=&q=&sort=score+desc%2C+metadata_modified+desc)
19479	Biomes of Australian Soil Environments (https://data.bioplatforms.com/organization/australian-microbiome?ext_search_by=&q=&sort=score+desc%2C+metadata_modified+desc)
19481	Biomes of Australian Soil Environments (https://data.bioplatforms.com/organization/australian-microbiome?ext_search_by=&q=&sort=score+desc%2C+metadata_modified+desc)
19483	Biomes of Australian Soil Environments (https://data.bioplatforms.com/organization/australian-microbiome?ext_search_by=&q=&sort=score+desc%2C+metadata_modified+desc)
19485	Biomes of Australian Soil Environments (https://data.bioplatforms.com/organization/australian-microbiome?ext_search_by=&q=&sort=score+desc%2C+metadata_modified+desc)
19487	Biomes of Australian Soil Environments (https://data.bioplatforms.com/organization/australian-microbiome?ext_search_by=&q=&sort=score+desc%2C+metadata_modified+desc)
19489	Biomes of Australian Soil Environments (https://data.bioplatforms.com/organization/australian-microbiome?ext_search_by=&q=&sort=score+desc%2C+metadata_modified+desc)
19491	Biomes of Australian Soil Environments (https://data.bioplatforms.com/organization/australian-microbiome?ext_search_by=&q=&sort=score+desc%2C+metadata_modified+desc)
19493	Biomes of Australian Soil Environments (https://data.bioplatforms.com/organization/australian-microbiome?ext_search_by=&q=&sort=score+desc%2C+metadata_modified+desc)
19495	Biomes of Australian Soil Environments (https://data.bioplatforms.com/organization/australian-microbiome?ext_search_by=&q=&sort=score+desc%2C+metadata_modified+desc)
19497	Biomes of Australian Soil Environments (https://data.bioplatforms.com/organization/australian-microbiome?ext_search_by=&q=&sort=score+desc%2C+metadata_modified+desc)
19499	Biomes of Australian Soil Environments (https://data.bioplatforms.com/organization/australian-microbiome?ext_search_by=&q=&sort=score+desc%2C+metadata_modified+desc)
19501	Biomes of Australian Soil Environments (https://data.bioplatforms.com/organization/australian-microbiome?ext_search_by=&q=&sort=score+desc%2C+metadata_modified+desc)
19503	Biomes of Australian Soil Environments (https://data.bioplatforms.com/organization/australian-microbiome?ext_search_by=&q=&sort=score+desc%2C+metadata_modified+desc)
19505	Biomes of Australian Soil Environments (https://data.bioplatforms.com/organization/australian-microbiome?ext_search_by=&q=&sort=score+desc%2C+metadata_modified+desc)
19507	Biomes of Australian Soil Environments (https://data.bioplatforms.com/organization/australian-microbiome?ext_search_by=&q=&sort=score+desc%2C+metadata_modified+desc)
19511	Biomes of Australian Soil Environments (https://data.bioplatforms.com/organization/australian-microbiome?ext_search_by=&q=&sort=score+desc%2C+metadata_modified+desc)
19513	Biomes of Australian Soil Environments (https://data.bioplatforms.com/organization/australian-microbiome?ext_search_by=&q=&sort=score+desc%2C+metadata_modified+desc)
19515	Biomes of Australian Soil Environments (https://data.bioplatforms.com/organization/australian-microbiome?ext_search_by=&q=&sort=score+desc%2C+metadata_modified+desc)
19517	Biomes of Australian Soil Environments (https://data.bioplatforms.com/organization/australian-microbiome?ext_search_by=&q=&sort=score+desc%2C+metadata_modified+desc)
4.61267e+06	MG-RAST (https://www.mg-rast.org/)
4.61268e+06	MG-RAST (https://www.mg-rast.org/)
4.61268e+06	MG-RAST (https://www.mg-rast.org/)
4.61268e+06	MG-RAST (https://www.mg-rast.org/)
4.61268e+06	MG-RAST (https://www.mg-rast.org/)
4.6129e+06	MG-RAST (https://www.mg-rast.org/)
4.6129e+06	MG-RAST (https://www.mg-rast.org/)
4.6129e+06	MG-RAST (https://www.mg-rast.org/)
4.6129e+06	MG-RAST (https://www.mg-rast.org/)
4.61299e+06	MG-RAST (https://www.mg-rast.org/)
4.61299e+06	MG-RAST (https://www.mg-rast.org/)
4.61299e+06	MG-RAST (https://www.mg-rast.org/)
4.61522e+06	MG-RAST (https://www.mg-rast.org/)
4.61522e+06	MG-RAST (https://www.mg-rast.org/)
4.61522e+06	MG-RAST (https://www.mg-rast.org/)
4.61524e+06	MG-RAST (https://www.mg-rast.org/)
4.61524e+06	MG-RAST (https://www.mg-rast.org/)
4.61527e+06	MG-RAST (https://www.mg-rast.org/)
4.61527e+06	MG-RAST (https://www.mg-rast.org/)
4.61527e+06	MG-RAST (https://www.mg-rast.org/)
4.61527e+06	MG-RAST (https://www.mg-rast.org/)
4.61528e+06	MG-RAST (https://www.mg-rast.org/)
4.61528e+06	MG-RAST (https://www.mg-rast.org/)
4.61528e+06	MG-RAST (https://www.mg-rast.org/)
4.61528e+06	MG-RAST (https://www.mg-rast.org/)
4.61528e+06	MG-RAST (https://www.mg-rast.org/)
4.61528e+06	MG-RAST (https://www.mg-rast.org/)
BMI_HFWLLBGX7_mms_R1_A_BMI_Plate68WellA6_R1	National Ecological Observatory Network (https://doi.org/10.48443/fzzj-g053)
BMI_HFWLLBGX7_mms_R1_A_BMI_Plate68WellB5_R1	National Ecological Observatory Network (https://doi.org/10.48443/fzzj-g053)
BMI_HFWLLBGX7_mms_R1_A_BMI_Plate68WellE2_R1	National Ecological Observatory Network (https://doi.org/10.48443/fzzj-g053)
BMI_HFWLLBGX7_mms_R1_A_BMI_Plate68WellE5_R1	National Ecological Observatory Network (https://doi.org/10.48443/fzzj-g053)
BMI_HFWLLBGX7_mms_R1_A_BMI_Plate68WellF5_R1	National Ecological Observatory Network (https://doi.org/10.48443/fzzj-g053)
BMI_HFWLLBGX7_mms_R1_B_BMI_Plate67WellE2_R1	National Ecological Observatory Network (https://doi.org/10.48443/fzzj-g053)
BMI_HFWLLBGX7_mms_R1_B_BMI_Plate67WellE3_R1	National Ecological Observatory Network (https://doi.org/10.48443/fzzj-g053)
BMI_HFWLLBGX7_mms_R1_B_BMI_Plate67WellE4_R1	National Ecological Observatory Network (https://doi.org/10.48443/fzzj-g053)
BMI_HFWLLBGX7_mms_R1_B_BMI_Plate68WellD2_R1	National Ecological Observatory Network (https://doi.org/10.48443/fzzj-g053)
BMI_HFWLLBGX7_mms_R1_C_BMI_Plate61WellG3_R1	National Ecological Observatory Network (https://doi.org/10.48443/fzzj-g053)
BMI_HFWLLBGX7_mms_R1_C_BMI_Plate61WellH4_R1	National Ecological Observatory Network (https://doi.org/10.48443/fzzj-g053)
BMI_HFWLLBGX7_mms_R1_C_BMI_Plate61WellH5_R1	National Ecological Observatory Network (https://doi.org/10.48443/fzzj-g053)
BMI_HFWLLBGX7_mms_R1_C_BMI_Plate67WellA2_R1	National Ecological Observatory Network (https://doi.org/10.48443/fzzj-g053)
BMI_HFWLLBGX7_mms_R1_C_BMI_Plate67WellB3_R1	National Ecological Observatory Network (https://doi.org/10.48443/fzzj-g053)
BMI_HFWLLBGX7_mms_R1_C_BMI_Plate67WellC2_R1	National Ecological Observatory Network (https://doi.org/10.48443/fzzj-g053)
BMI_HFWLLBGX7_mms_R1_C_BMI_Plate68WellA4_R1	National Ecological Observatory Network (https://doi.org/10.48443/fzzj-g053)
BMI_HFWLLBGX7_mms_R1_C_BMI_Plate68WellD5_R1	National Ecological Observatory Network (https://doi.org/10.48443/fzzj-g053)
BMI_HFWLLBGX7_mms_R1_C_BMI_Plate68WellE6_R1	National Ecological Observatory Network (https://doi.org/10.48443/fzzj-g053)
BMI_HFWLLBGX7_mms_R1_D_BMI_Plate61WellF12_R1	National Ecological Observatory Network (https://doi.org/10.48443/fzzj-g053)
BMI_HFWLLBGX7_mms_R1_D_BMI_Plate61WellF4_R1	National Ecological Observatory Network (https://doi.org/10.48443/fzzj-g053)
BMI_HFWLLBGX7_mms_R1_D_BMI_Plate61WellF5_R1	National Ecological Observatory Network (https://doi.org/10.48443/fzzj-g053)
BMI_HFWLLBGX7_mms_R1_D_BMI_Plate61WellH6_R1	National Ecological Observatory Network (https://doi.org/10.48443/fzzj-g053)
BMI_HFWLLBGX7_mms_R1_D_BMI_Plate67WellA3_R1	National Ecological Observatory Network (https://doi.org/10.48443/fzzj-g053)
BMI_HFWLLBGX7_mms_R1_D_BMI_Plate67WellD3_R1	National Ecological Observatory Network (https://doi.org/10.48443/fzzj-g053)
BMI_HFWLLBGX7_mms_R1_D_BMI_Plate68WellA3_R1	National Ecological Observatory Network (https://doi.org/10.48443/fzzj-g053)
BMI_HFWLLBGX7_mms_R1_E_BMI_Plate61WellF1_R1	National Ecological Observatory Network (https://doi.org/10.48443/fzzj-g053)
BMI_HFWLLBGX7_mms_R1_E_BMI_Plate61WellF11_R1	National Ecological Observatory Network (https://doi.org/10.48443/fzzj-g053)
BMI_HFWLLBGX7_mms_R1_E_BMI_Plate61WellF6_R1	National Ecological Observatory Network (https://doi.org/10.48443/fzzj-g053)
BMI_HFWLLBGX7_mms_R1_E_BMI_Plate61WellF7_R1	National Ecological Observatory Network (https://doi.org/10.48443/fzzj-g053)
BMI_HFWLLBGX7_mms_R1_E_BMI_Plate61WellG1_R1	National Ecological Observatory Network (https://doi.org/10.48443/fzzj-g053)
BMI_HFWLLBGX7_mms_R1_E_BMI_Plate61WellG10_R1	National Ecological Observatory Network (https://doi.org/10.48443/fzzj-g053)
BMI_HFWLLBGX7_mms_R1_E_BMI_Plate61WellG11_R1	National Ecological Observatory Network (https://doi.org/10.48443/fzzj-g053)
BMI_HFWLLBGX7_mms_R1_E_BMI_Plate61WellH11_R1	National Ecological Observatory Network (https://doi.org/10.48443/fzzj-g053)
BMI_HFWLLBGX7_mms_R1_E_BMI_Plate61WellH7_R1	National Ecological Observatory Network (https://doi.org/10.48443/fzzj-g053)
BMI_HFWLLBGX7_mms_R1_E_BMI_Plate67WellB2_R1	National Ecological Observatory Network (https://doi.org/10.48443/fzzj-g053)
BMI_HFWLLBGX7_mms_R1_E_BMI_Plate67WellB4_R1	National Ecological Observatory Network (https://doi.org/10.48443/fzzj-g053)
BMI_HFWLLBGX7_mms_R1_E_BMI_Plate67WellG3_R1	National Ecological Observatory Network (https://doi.org/10.48443/fzzj-g053)
BMI_HFWLLBGX7_mms_R1_E_BMI_Plate67WellH2_R1	National Ecological Observatory Network (https://doi.org/10.48443/fzzj-g053)
BMI_HFWLLBGX7_mms_R1_E_BMI_Plate68WellB2_R1	National Ecological Observatory Network (https://doi.org/10.48443/fzzj-g053)
BMI_HFWLLBGX7_mms_R1_E_BMI_Plate68WellB4_R1	National Ecological Observatory Network (https://doi.org/10.48443/fzzj-g053)
BMI_HFWLLBGX7_mms_R1_E_BMI_Plate68WellC4_R1	National Ecological Observatory Network (https://doi.org/10.48443/fzzj-g053)
BMI_HFWLVBGX7_mms_R1_A_BMI_Plate61WellA10_R1	National Ecological Observatory Network (https://doi.org/10.48443/fzzj-g053)
BMI_HFWLVBGX7_mms_R1_A_BMI_Plate61WellA11_R1	National Ecological Observatory Network (https://doi.org/10.48443/fzzj-g053)
BMI_HFWLVBGX7_mms_R1_A_BMI_Plate61WellA3_R1	National Ecological Observatory Network (https://doi.org/10.48443/fzzj-g053)
BMI_HFWLVBGX7_mms_R1_A_BMI_Plate61WellA4_R1	National Ecological Observatory Network (https://doi.org/10.48443/fzzj-g053)
BMI_HFWLVBGX7_mms_R1_A_BMI_Plate61WellA5_R1	National Ecological Observatory Network (https://doi.org/10.48443/fzzj-g053)
BMI_HFWLVBGX7_mms_R1_A_BMI_Plate61WellA6_R1	National Ecological Observatory Network (https://doi.org/10.48443/fzzj-g053)
BMI_HFWLVBGX7_mms_R1_A_BMI_Plate61WellA7_R1	National Ecological Observatory Network (https://doi.org/10.48443/fzzj-g053)
BMI_HFWLVBGX7_mms_R1_A_BMI_Plate61WellA8_R1	National Ecological Observatory Network (https://doi.org/10.48443/fzzj-g053)
BMI_HFWLVBGX7_mms_R1_A_BMI_Plate61WellA9_R1	National Ecological Observatory Network (https://doi.org/10.48443/fzzj-g053)
BMI_HFWLVBGX7_mms_R1_B_BMI_Plate61WellA12_R1	National Ecological Observatory Network (https://doi.org/10.48443/fzzj-g053)
BMI_HFWLVBGX7_mms_R1_B_BMI_Plate61WellB1_R1	National Ecological Observatory Network (https://doi.org/10.48443/fzzj-g053)
BMI_HFWLVBGX7_mms_R1_B_BMI_Plate61WellB2_R1	National Ecological Observatory Network (https://doi.org/10.48443/fzzj-g053)
BMI_HFWLVBGX7_mms_R1_B_BMI_Plate61WellB3_R1	National Ecological Observatory Network (https://doi.org/10.48443/fzzj-g053)
BMI_HFWLVBGX7_mms_R1_B_BMI_Plate61WellB4_R1	National Ecological Observatory Network (https://doi.org/10.48443/fzzj-g053)
BMI_HFWM2BGX7_mms_R1_A_BMI_Plate42WellC9_R1	National Ecological Observatory Network (https://doi.org/10.48443/fzzj-g053)
BMI_HFWM2BGX7_mms_R1_B_BMI_Plate41WellF12_R1	National Ecological Observatory Network (https://doi.org/10.48443/fzzj-g053)
BMI_HFWM2BGX7_mms_R1_D_BMI_Plate42WellC11_R1	National Ecological Observatory Network (https://doi.org/10.48443/fzzj-g053)
BMI_HFWM2BGX7_mms_R1_E1_BMI_Plate72WellH3_R1	National Ecological Observatory Network (https://doi.org/10.48443/fzzj-g053)
BMI_HFWM2BGX7_mms_R1_F_BMI_Plate42WellA11_R1	National Ecological Observatory Network (https://doi.org/10.48443/fzzj-g053)
BMI_HFWM2BGX7_mms_R1_F_BMI_Plate42WellC7_R1	National Ecological Observatory Network (https://doi.org/10.48443/fzzj-g053)
BMI_HFWM2BGX7_mms_R1_H_BMI_Plate72WellH4_R1	National Ecological Observatory Network (https://doi.org/10.48443/fzzj-g053)
BMI_HFWM2BGX7_mms_R1_J_BMI_Plate42WellA7_R1	National Ecological Observatory Network (https://doi.org/10.48443/fzzj-g053)
BMI_HFWM2BGX7_mms_R1_J_BMI_Plate42WellC8_R1	National Ecological Observatory Network (https://doi.org/10.48443/fzzj-g053)
BMI_HFWM2BGX7_mms_R1_K_BMI_Plate72WellH1_R1	National Ecological Observatory Network (https://doi.org/10.48443/fzzj-g053)
BMI_HFWM2BGX7_mms_R1_L1_BMI_Plate42WellC10_R1	National Ecological Observatory Network (https://doi.org/10.48443/fzzj-g053)
BMI_HFWM2BGX7_mms_R1_L1_BMI_Plate72WellH2_R1	National Ecological Observatory Network (https://doi.org/10.48443/fzzj-g053)
BMI_HFWM2BGX7_mms_R1_L2_BMI_Plate28WellG2_R1	National Ecological Observatory Network (https://doi.org/10.48443/fzzj-g053)
BMI_HFWM2BGX7_mms_R1_M_BMI_Plate19WellA8_R1	National Ecological Observatory Network (https://doi.org/10.48443/fzzj-g053)
BMI_HFWM5BGX7_mms_R1_A_BMI_Plate67WellC3_R1	National Ecological Observatory Network (https://doi.org/10.48443/fzzj-g053)
BMI_HFWM5BGX7_mms_R1_A_BMI_Plate68WellD4_R1	National Ecological Observatory Network (https://doi.org/10.48443/fzzj-g053)
BMI_HFWM5BGX7_mms_R1_A_BMI_Plate68WellE3_R1	National Ecological Observatory Network (https://doi.org/10.48443/fzzj-g053)
BMI_HFWM5BGX7_mms_R1_B_BMI_Plate68WellD3_R1	National Ecological Observatory Network (https://doi.org/10.48443/fzzj-g053)
BMI_HFWM5BGX7_mms_R1_C_BMI_Plate67WellD2_R1	National Ecological Observatory Network (https://doi.org/10.48443/fzzj-g053)
BMI_HFWM5BGX7_mms_R1_C_BMI_Plate67WellF4_R1	National Ecological Observatory Network (https://doi.org/10.48443/fzzj-g053)
BMI_HFWM5BGX7_mms_R1_C_BMI_Plate68WellC6_R1	National Ecological Observatory Network (https://doi.org/10.48443/fzzj-g053)
BMI_HFWM5BGX7_mms_R1_C_BMI_Plate68WellD6_R1	National Ecological Observatory Network (https://doi.org/10.48443/fzzj-g053)
BMI_HFWM5BGX7_mms_R1_D_BMI_Plate67WellC4_R1	National Ecological Observatory Network (https://doi.org/10.48443/fzzj-g053)
BMI_HFWM5BGX7_mms_R1_D_BMI_Plate68WellC5_R1	National Ecological Observatory Network (https://doi.org/10.48443/fzzj-g053)
BMI_HFWM5BGX7_mms_R1_E_BMI_Plate67WellD4_R1	National Ecological Observatory Network (https://doi.org/10.48443/fzzj-g053)
BMI_HFWM5BGX7_mms_R1_E_BMI_Plate67WellF3_R1	National Ecological Observatory Network (https://doi.org/10.48443/fzzj-g053)
BMI_HFWM5BGX7_mms_R1_E_BMI_Plate67WellG2_R1	National Ecological Observatory Network (https://doi.org/10.48443/fzzj-g053)
BMI_HFWM5BGX7_mms_R1_E_BMI_Plate67WellH3_R1	National Ecological Observatory Network (https://doi.org/10.48443/fzzj-g053)
BMI_HFWM5BGX7_mms_R1_E_BMI_Plate68WellB3_R1	National Ecological Observatory Network (https://doi.org/10.48443/fzzj-g053)
BMI_HFWM5BGX7_mms_R1_E_BMI_Plate68WellC2_R1	National Ecological Observatory Network (https://doi.org/10.48443/fzzj-g053)
BMI_HFWM5BGX7_mms_R1_E_BMI_Plate68WellC3_R1	National Ecological Observatory Network (https://doi.org/10.48443/fzzj-g053)
BMI_HFWM5BGX7_mms_R1_E_BMI_Plate68WellF2_R1	National Ecological Observatory Network (https://doi.org/10.48443/fzzj-g053)
BMI_HHWLYBGX5_mms_R1_A_BMI_Plate4WellF4_mms_R1	National Ecological Observatory Network (https://doi.org/10.48443/fzzj-g053)
BMI_HHWLYBGX5_mms_R1_A_BMI_Plate7WellB6_mms_R1	National Ecological Observatory Network (https://doi.org/10.48443/fzzj-g053)
BMI_HHWLYBGX5_mms_R1_A_BMI_Plate7WellD2_mms_R1	National Ecological Observatory Network (https://doi.org/10.48443/fzzj-g053)
BMI_HHWLYBGX5_mms_R1_B_BMI_Plate7WellD3_mms_R1	National Ecological Observatory Network (https://doi.org/10.48443/fzzj-g053)
BMI_HHWLYBGX5_mms_R1_B_BMI_Plate7WellG1_mms_R1	National Ecological Observatory Network (https://doi.org/10.48443/fzzj-g053)
BMI_HHWLYBGX5_mms_R1_C_BMI_Plate7WellG2_mms_R1	National Ecological Observatory Network (https://doi.org/10.48443/fzzj-g053)
BMI_HHWLYBGX5_mms_R1_C_BMI_Plate7WellG3_mms_R1	National Ecological Observatory Network (https://doi.org/10.48443/fzzj-g053)
BMI_HHWLYBGX5_mms_R1_C_BMI_Plate8WellB2_mms_R1	National Ecological Observatory Network (https://doi.org/10.48443/fzzj-g053)
BMI_HHWLYBGX5_mms_R1_D_BMI_Plate8WellD5_mms_R1	National Ecological Observatory Network (https://doi.org/10.48443/fzzj-g053)
BMI_HHWLYBGX5_mms_R1_E_BMI_Plate8WellE9_mms_R1	National Ecological Observatory Network (https://doi.org/10.48443/fzzj-g053)
BMI_HL77TBGX7_mms_R1_A_BMI_Plate69WellE1_R1	National Ecological Observatory Network (https://doi.org/10.48443/fzzj-g053)
BMI_HL77TBGX7_mms_R1_A_BMI_Plate71WellC1_R1	National Ecological Observatory Network (https://doi.org/10.48443/fzzj-g053)
BMI_HL77TBGX7_mms_R1_B_BMI_Plate69WellC1_R1	National Ecological Observatory Network (https://doi.org/10.48443/fzzj-g053)
BMI_HL77TBGX7_mms_R1_B_BMI_Plate71WellB1_R1	National Ecological Observatory Network (https://doi.org/10.48443/fzzj-g053)
BMI_HL77TBGX7_mms_R1_B_BMI_Plate71WellD12_R1	National Ecological Observatory Network (https://doi.org/10.48443/fzzj-g053)
BMI_HL77TBGX7_mms_R1_C_BMI_Plate69WellA11_R1	National Ecological Observatory Network (https://doi.org/10.48443/fzzj-g053)
BMI_HL77TBGX7_mms_R1_C_BMI_Plate69WellC11_R1	National Ecological Observatory Network (https://doi.org/10.48443/fzzj-g053)
BMI_HL77TBGX7_mms_R1_C_BMI_Plate71WellC12_R1	National Ecological Observatory Network (https://doi.org/10.48443/fzzj-g053)
BMI_HL77TBGX7_mms_R1_D_BMI_Plate68WellH5_R1	National Ecological Observatory Network (https://doi.org/10.48443/fzzj-g053)
BMI_HL77TBGX7_mms_R1_D_BMI_Plate69WellB1_R1	National Ecological Observatory Network (https://doi.org/10.48443/fzzj-g053)
BMI_HL77TBGX7_mms_R1_D_BMI_Plate69WellE11_R1	National Ecological Observatory Network (https://doi.org/10.48443/fzzj-g053)
BMI_HL77TBGX7_mms_R1_D_BMI_Plate69WellG11_R1	National Ecological Observatory Network (https://doi.org/10.48443/fzzj-g053)
BMI_HL77TBGX7_mms_R1_E_BMI_Plate69WellB11_R1	National Ecological Observatory Network (https://doi.org/10.48443/fzzj-g053)
BMI_HL77TBGX7_mms_R1_E_BMI_Plate69WellD1_R1	National Ecological Observatory Network (https://doi.org/10.48443/fzzj-g053)
BMI_HL77TBGX7_mms_R1_E_BMI_Plate69WellD12_R1	National Ecological Observatory Network (https://doi.org/10.48443/fzzj-g053)
BMI_HL77TBGX7_mms_R1_E_BMI_Plate71WellB12_R1	National Ecological Observatory Network (https://doi.org/10.48443/fzzj-g053)
BMI_HL77TBGX7_mms_R1_F_BMI_Plate68WellF6_R1	National Ecological Observatory Network (https://doi.org/10.48443/fzzj-g053)
BMI_HL77TBGX7_mms_R1_F_BMI_Plate68WellH4_R1	National Ecological Observatory Network (https://doi.org/10.48443/fzzj-g053)
BMI_HL77TBGX7_mms_R1_F_BMI_Plate69WellB12_R1	National Ecological Observatory Network (https://doi.org/10.48443/fzzj-g053)
BMI_HL77TBGX7_mms_R1_F_BMI_Plate69WellE12_R1	National Ecological Observatory Network (https://doi.org/10.48443/fzzj-g053)
BMI_HL77TBGX7_mms_R1_F_BMI_Plate69WellH11_R1	National Ecological Observatory Network (https://doi.org/10.48443/fzzj-g053)
BMI_HL77TBGX7_mms_R1_G_BMI_Plate68WellH2_R1	National Ecological Observatory Network (https://doi.org/10.48443/fzzj-g053)
BMI_HL77TBGX7_mms_R1_G_BMI_Plate68WellH6_R1	National Ecological Observatory Network (https://doi.org/10.48443/fzzj-g053)
BMI_HL77TBGX7_mms_R1_G_BMI_Plate69WellA12_R1	National Ecological Observatory Network (https://doi.org/10.48443/fzzj-g053)
BMI_HL77TBGX7_mms_R1_G_BMI_Plate71WellA11_R1	National Ecological Observatory Network (https://doi.org/10.48443/fzzj-g053)
BMI_HL77TBGX7_mms_R1_G_BMI_Plate71WellB11_R1	National Ecological Observatory Network (https://doi.org/10.48443/fzzj-g053)
BMI_HL77TBGX7_mms_R1_G_BMI_Plate71WellD11_R1	National Ecological Observatory Network (https://doi.org/10.48443/fzzj-g053)
BMI_HL77TBGX7_mms_R1_H_BMI_Plate68WellG5_R1	National Ecological Observatory Network (https://doi.org/10.48443/fzzj-g053)
BMI_HL77TBGX7_mms_R1_H_BMI_Plate68WellH3_R1	National Ecological Observatory Network (https://doi.org/10.48443/fzzj-g053)
BMI_HL77TBGX7_mms_R1_H_BMI_Plate69WellC12_R1	National Ecological Observatory Network (https://doi.org/10.48443/fzzj-g053)
BMI_HL77TBGX7_mms_R1_H_BMI_Plate69WellD11_R1	National Ecological Observatory Network (https://doi.org/10.48443/fzzj-g053)
BMI_HL77TBGX7_mms_R1_H_BMI_Plate69WellF1_R1	National Ecological Observatory Network (https://doi.org/10.48443/fzzj-g053)
BMI_HL77TBGX7_mms_R1_H_BMI_Plate71WellC11_R1	National Ecological Observatory Network (https://doi.org/10.48443/fzzj-g053)
BMI_HL77TBGX7_mms_R1_H_BMI_Plate71WellD1_R1	National Ecological Observatory Network (https://doi.org/10.48443/fzzj-g053)
BMI_HL77TBGX7_mms_R1_I_BMI_Plate68WellG2_R1	National Ecological Observatory Network (https://doi.org/10.48443/fzzj-g053)
BMI_HL77TBGX7_mms_R1_I_BMI_Plate68WellG3_R1	National Ecological Observatory Network (https://doi.org/10.48443/fzzj-g053)
BMI_HL77TBGX7_mms_R1_I_BMI_Plate68WellG4_R1	National Ecological Observatory Network (https://doi.org/10.48443/fzzj-g053)
BMI_HL77TBGX7_mms_R1_I_BMI_Plate68WellG6_R1	National Ecological Observatory Network (https://doi.org/10.48443/fzzj-g053)
BMI_HL77TBGX7_mms_R1_I_BMI_Plate69WellF11_R1	National Ecological Observatory Network (https://doi.org/10.48443/fzzj-g053)
BMI_HL7C5BGX7_mms_R1_A_BMI_Plate41WellC2_R1	National Ecological Observatory Network (https://doi.org/10.48443/fzzj-g053)
BMI_HL7C5BGX7_mms_R1_A_BMI_Plate41WellD1_R1	National Ecological Observatory Network (https://doi.org/10.48443/fzzj-g053)
BMI_HL7C5BGX7_mms_R1_B_BMI_Plate41WellB10_R1	National Ecological Observatory Network (https://doi.org/10.48443/fzzj-g053)
BMI_HL7C5BGX7_mms_R1_B_BMI_Plate41WellC7_R1	National Ecological Observatory Network (https://doi.org/10.48443/fzzj-g053)
BMI_HL7C5BGX7_mms_R1_C_BMI_Plate41WellB11_R1	National Ecological Observatory Network (https://doi.org/10.48443/fzzj-g053)
BMI_HL7C5BGX7_mms_R1_C_BMI_Plate41WellC5_R1	National Ecological Observatory Network (https://doi.org/10.48443/fzzj-g053)
BMI_HL7C5BGX7_mms_R1_D_BMI_Plate41WellC3_R1	National Ecological Observatory Network (https://doi.org/10.48443/fzzj-g053)
BMI_HL7C5BGX7_mms_R1_D_BMI_Plate41WellC6_R1	National Ecological Observatory Network (https://doi.org/10.48443/fzzj-g053)
BMI_HL7C5BGX7_mms_R1_E_BMI_Plate41WellB2_R1	National Ecological Observatory Network (https://doi.org/10.48443/fzzj-g053)
BMI_HL7C5BGX7_mms_R1_E_BMI_Plate41WellD2_R1	National Ecological Observatory Network (https://doi.org/10.48443/fzzj-g053)
BMI_HL7C5BGX7_mms_R1_E_BMI_Plate41WellD3_R1	National Ecological Observatory Network (https://doi.org/10.48443/fzzj-g053)
BMI_HL7C5BGX7_mms_R1_F_BMI_Plate41WellB9_R1	National Ecological Observatory Network (https://doi.org/10.48443/fzzj-g053)
BMI_HL7C5BGX7_mms_R1_F_BMI_Plate41WellC10_R1	National Ecological Observatory Network (https://doi.org/10.48443/fzzj-g053)
BMI_HL7C5BGX7_mms_R1_F_BMI_Plate41WellC12_R1	National Ecological Observatory Network (https://doi.org/10.48443/fzzj-g053)
BMI_HL7C5BGX7_mms_R1_G_BMI_Plate41WellB12_R1	National Ecological Observatory Network (https://doi.org/10.48443/fzzj-g053)
BMI_HL7C5BGX7_mms_R1_G_BMI_Plate41WellC11_R1	National Ecological Observatory Network (https://doi.org/10.48443/fzzj-g053)
BMI_HL7C5BGX7_mms_R1_G_BMI_Plate41WellC8_R1	National Ecological Observatory Network (https://doi.org/10.48443/fzzj-g053)
BMI_HL7C5BGX7_mms_R1_H_BMI_Plate41WellB1_R1	National Ecological Observatory Network (https://doi.org/10.48443/fzzj-g053)
BMI_HL7C5BGX7_mms_R1_H_BMI_Plate41WellC1_R1	National Ecological Observatory Network (https://doi.org/10.48443/fzzj-g053)
BMI_HL7C5BGX7_mms_R1_H_BMI_Plate41WellC4_R1	National Ecological Observatory Network (https://doi.org/10.48443/fzzj-g053)
BMI_HL7C5BGX7_mms_R1_I_BMI_Plate41WellA9_R1	National Ecological Observatory Network (https://doi.org/10.48443/fzzj-g053)
BMI_HL7C5BGX7_mms_R1_I_BMI_Plate41WellB7_R1	National Ecological Observatory Network (https://doi.org/10.48443/fzzj-g053)
BMI_HL7C5BGX7_mms_R1_I_BMI_Plate41WellB8_R1	National Ecological Observatory Network (https://doi.org/10.48443/fzzj-g053)
BMI_HL7C5BGX7_mms_R1_I_BMI_Plate41WellC9_R1	National Ecological Observatory Network (https://doi.org/10.48443/fzzj-g053)
BMI_HL7C5BGX7_mms_R1_J_BMI_Plate41WellA10_R1	National Ecological Observatory Network (https://doi.org/10.48443/fzzj-g053)
BMI_HL7C5BGX7_mms_R1_J_BMI_Plate41WellA12_R1	National Ecological Observatory Network (https://doi.org/10.48443/fzzj-g053)
BMI_HL7C5BGX7_mms_R1_J_BMI_Plate41WellA7_R1	National Ecological Observatory Network (https://doi.org/10.48443/fzzj-g053)
BMI_HL7C5BGX7_mms_R1_J_BMI_Plate41WellB3_R1	National Ecological Observatory Network (https://doi.org/10.48443/fzzj-g053)
BMI_HL7C5BGX7_mms_R1_J_BMI_Plate41WellB6_R1	National Ecological Observatory Network (https://doi.org/10.48443/fzzj-g053)
BMI_HL7C5BGX7_mms_R1_K_BMI_Plate19WellG2_R1	National Ecological Observatory Network (https://doi.org/10.48443/fzzj-g053)
BMI_HL7C5BGX7_mms_R1_K_BMI_Plate41WellA11_R1	National Ecological Observatory Network (https://doi.org/10.48443/fzzj-g053)
BMI_HL7C5BGX7_mms_R1_K_BMI_Plate41WellA2_R1	National Ecological Observatory Network (https://doi.org/10.48443/fzzj-g053)
BMI_HL7C5BGX7_mms_R1_K_BMI_Plate41WellA3_R1	National Ecological Observatory Network (https://doi.org/10.48443/fzzj-g053)
BMI_HL7C5BGX7_mms_R1_K_BMI_Plate41WellA8_R1	National Ecological Observatory Network (https://doi.org/10.48443/fzzj-g053)
BMI_HL7C5BGX7_mms_R1_K_BMI_Plate41WellB4_R1	National Ecological Observatory Network (https://doi.org/10.48443/fzzj-g053)
BMI_HL7C5BGX7_mms_R1_L_BMI_Plate19WellG3_R1	National Ecological Observatory Network (https://doi.org/10.48443/fzzj-g053)
BMI_HL7C5BGX7_mms_R1_L_BMI_Plate41WellA4_R1	National Ecological Observatory Network (https://doi.org/10.48443/fzzj-g053)
BMI_HL7C5BGX7_mms_R1_L_BMI_Plate41WellA5_R1	National Ecological Observatory Network (https://doi.org/10.48443/fzzj-g053)
BMI_HL7C5BGX7_mms_R1_L_BMI_Plate41WellA6_R1	National Ecological Observatory Network (https://doi.org/10.48443/fzzj-g053)
BMI_HL7C5BGX7_mms_R1_L_BMI_Plate41WellB5_R1	National Ecological Observatory Network (https://doi.org/10.48443/fzzj-g053)
BMI_HLGJLBGX5_mms_R1_A_BMI_Plate1WellC2_mms_R1	National Ecological Observatory Network (https://doi.org/10.48443/fzzj-g053)
BMI_HLGJLBGX5_mms_R1_A_BMI_Plate1WellC5_mms_R1	National Ecological Observatory Network (https://doi.org/10.48443/fzzj-g053)
BMI_HLGJLBGX5_mms_R1_A_BMI_Plate2WellA6_mms_R1	National Ecological Observatory Network (https://doi.org/10.48443/fzzj-g053)
BMI_HLGJLBGX5_mms_R1_A_BMI_Plate2WellD12_mms_R1	National Ecological Observatory Network (https://doi.org/10.48443/fzzj-g053)
BMI_HLGJLBGX5_mms_R1_A_BMI_Plate2WellD5_mms_R1	National Ecological Observatory Network (https://doi.org/10.48443/fzzj-g053)
BMI_HLGJLBGX5_mms_R1_A_BMI_Plate2WellG8_mms_R1	National Ecological Observatory Network (https://doi.org/10.48443/fzzj-g053)
BMI_HLGJLBGX5_mms_R1_B_BMI_Plate10WellA2_mms_R1	National Ecological Observatory Network (https://doi.org/10.48443/fzzj-g053)
BMI_HLGJLBGX5_mms_R1_C_BMI_Plate3WellH4_mms_R1	National Ecological Observatory Network (https://doi.org/10.48443/fzzj-g053)
BMI_HLGJLBGX5_mms_R1_C_BMI_Plate3WellH9_mms_R1	National Ecological Observatory Network (https://doi.org/10.48443/fzzj-g053)
BMI_HLGJLBGX5_mms_R1_C_BMI_Plate4WellE2_mms_R1	National Ecological Observatory Network (https://doi.org/10.48443/fzzj-g053)
BMI_HLGJLBGX5_mms_R1_C_BMI_Plate8WellB9_mms_R1	National Ecological Observatory Network (https://doi.org/10.48443/fzzj-g053)
BMI_HLHJBGX5_mms_R1_A_BMI_Plate10WellD2_mms_R1	National Ecological Observatory Network (https://doi.org/10.48443/fzzj-g053)
BMI_HLHJBGX5_mms_R1_A_BMI_Plate10WellD4_mms_R1	National Ecological Observatory Network (https://doi.org/10.48443/fzzj-g053)
BMI_HLHJBGX5_mms_R1_A_BMI_Plate10WellD7_mms_R1	National Ecological Observatory Network (https://doi.org/10.48443/fzzj-g053)
BMI_HLHJBGX5_mms_R1_B_BMI_Plate10WellD10_mms_R1	National Ecological Observatory Network (https://doi.org/10.48443/fzzj-g053)
BMI_HLHJBGX5_mms_R1_B_BMI_Plate19WellA1_mms_R1	National Ecological Observatory Network (https://doi.org/10.48443/fzzj-g053)
BMI_HLHJBGX5_mms_R1_B_BMI_Plate19WellA3_mms_R1	National Ecological Observatory Network (https://doi.org/10.48443/fzzj-g053)
BMI_HLHJBGX5_mms_R1_B_BMI_Plate19WellA5_mms_R1	National Ecological Observatory Network (https://doi.org/10.48443/fzzj-g053)
BMI_HLHJBGX5_mms_R1_B_BMI_Plate19WellA6_mms_R1	National Ecological Observatory Network (https://doi.org/10.48443/fzzj-g053)
BMI_HLHJBGX5_mms_R1_B_BMI_Plate19WellA7_mms_R1	National Ecological Observatory Network (https://doi.org/10.48443/fzzj-g053)
BMI_HLHJBGX5_mms_R1_B_BMI_Plate19WellB1_mms_R1	National Ecological Observatory Network (https://doi.org/10.48443/fzzj-g053)
BMI_HLHJBGX5_mms_R1_C_BMI_Plate19WellB2_mms_R1	National Ecological Observatory Network (https://doi.org/10.48443/fzzj-g053)
BMI_HLHJBGX5_mms_R1_C_BMI_Plate19WellB3_mms_R1	National Ecological Observatory Network (https://doi.org/10.48443/fzzj-g053)
BMI_HLHJBGX5_mms_R1_C_BMI_Plate19WellB4_mms_R1	National Ecological Observatory Network (https://doi.org/10.48443/fzzj-g053)
BMI_HLHJBGX5_mms_R1_C_BMI_Plate19WellB5_mms_R1	National Ecological Observatory Network (https://doi.org/10.48443/fzzj-g053)
BMI_HLHJBGX5_mms_R1_C_BMI_Plate19WellB6_mms_R1	National Ecological Observatory Network (https://doi.org/10.48443/fzzj-g053)
BMI_HLHJBGX5_mms_R1_C_BMI_Plate19WellB7_mms_R1	National Ecological Observatory Network (https://doi.org/10.48443/fzzj-g053)
BMI_HLHJBGX5_mms_R1_D_BMI_Plate19WellB8_mms_R1	National Ecological Observatory Network (https://doi.org/10.48443/fzzj-g053)
BMI_HLHJBGX5_mms_R1_D_BMI_Plate19WellC1_mms_R1	National Ecological Observatory Network (https://doi.org/10.48443/fzzj-g053)
BMI_HLHJBGX5_mms_R1_D_BMI_Plate19WellC2_mms_R1	National Ecological Observatory Network (https://doi.org/10.48443/fzzj-g053)
BMI_HLHJBGX5_mms_R1_D_BMI_Plate19WellC3_mms_R1	National Ecological Observatory Network (https://doi.org/10.48443/fzzj-g053)
BMI_HLHJBGX5_mms_R1_D_BMI_Plate19WellC4_mms_R1	National Ecological Observatory Network (https://doi.org/10.48443/fzzj-g053)
BMI_HLHJBGX5_mms_R1_E_BMI_Plate19WellC5_mms_R1	National Ecological Observatory Network (https://doi.org/10.48443/fzzj-g053)
BMI_HLHJBGX5_mms_R1_E_BMI_Plate19WellC6_mms_R1	National Ecological Observatory Network (https://doi.org/10.48443/fzzj-g053)
BMI_HLHJBGX5_mms_R1_E_BMI_Plate19WellC7_mms_R1	National Ecological Observatory Network (https://doi.org/10.48443/fzzj-g053)
BMI_HLHJBGX5_mms_R1_E_BMI_Plate19WellC8_mms_R1	National Ecological Observatory Network (https://doi.org/10.48443/fzzj-g053)
BMI_HLHJBGX5_mms_R1_F_BMI_Plate19WellD1_mms_R1	National Ecological Observatory Network (https://doi.org/10.48443/fzzj-g053)
BMI_HLHJBGX5_mms_R1_F_BMI_Plate19WellD2_mms_R1	National Ecological Observatory Network (https://doi.org/10.48443/fzzj-g053)
BMI_HLHJBGX5_mms_R1_F_BMI_Plate19WellD3_mms_R1	National Ecological Observatory Network (https://doi.org/10.48443/fzzj-g053)
BMI_HLHJBGX5_mms_R1_F_BMI_Plate19WellD5_mms_R1	National Ecological Observatory Network (https://doi.org/10.48443/fzzj-g053)
BMI_HLHJBGX5_mms_R1_G_BMI_Plate19WellD6_mms_R1	National Ecological Observatory Network (https://doi.org/10.48443/fzzj-g053)
BMI_HLHJBGX5_mms_R1_G_BMI_Plate19WellD7_mms_R1	National Ecological Observatory Network (https://doi.org/10.48443/fzzj-g053)
BMI_HLHJBGX5_mms_R1_G_BMI_Plate19WellD8_mms_R1	National Ecological Observatory Network (https://doi.org/10.48443/fzzj-g053)
BMI_HLHJBGX5_mms_R1_H_BMI_Plate19WellE1_mms_R1	National Ecological Observatory Network (https://doi.org/10.48443/fzzj-g053)
BMI_HLHJBGX5_mms_R1_H_BMI_Plate19WellE2_mms_R1	National Ecological Observatory Network (https://doi.org/10.48443/fzzj-g053)
BMI_HLHJBGX5_mms_R1_H_BMI_Plate19WellE3_mms_R1	National Ecological Observatory Network (https://doi.org/10.48443/fzzj-g053)
BMI_HLN2HBGX7_mms_R1_A_BMI_Plate72WellD4_R1	National Ecological Observatory Network (https://doi.org/10.48443/fzzj-g053)
BMI_HLN2HBGX7_mms_R1_B_BMI_Plate71WellH11_R1	National Ecological Observatory Network (https://doi.org/10.48443/fzzj-g053)
BMI_HLN2HBGX7_mms_R1_B_BMI_Plate72WellE2_R1	National Ecological Observatory Network (https://doi.org/10.48443/fzzj-g053)
BMI_HLN2HBGX7_mms_R1_B_BMI_Plate72WellE4_R1	National Ecological Observatory Network (https://doi.org/10.48443/fzzj-g053)
BMI_HLN2HBGX7_mms_R1_C_BMI_Plate72WellD1_R1	National Ecological Observatory Network (https://doi.org/10.48443/fzzj-g053)
BMI_HLN2HBGX7_mms_R1_C_BMI_Plate72WellG1_R1	National Ecological Observatory Network (https://doi.org/10.48443/fzzj-g053)
BMI_HLN2HBGX7_mms_R1_C_BMI_Plate72WellG4_R1	National Ecological Observatory Network (https://doi.org/10.48443/fzzj-g053)
BMI_HLN2HBGX7_mms_R1_D_BMI_Plate72WellA3_R1	National Ecological Observatory Network (https://doi.org/10.48443/fzzj-g053)
BMI_HLN2HBGX7_mms_R1_D_BMI_Plate72WellA4_R1	National Ecological Observatory Network (https://doi.org/10.48443/fzzj-g053)
BMI_HLN2HBGX7_mms_R1_D_BMI_Plate72WellC4_R1	National Ecological Observatory Network (https://doi.org/10.48443/fzzj-g053)
BMI_HLN2HBGX7_mms_R1_D_BMI_Plate72WellF2_R1	National Ecological Observatory Network (https://doi.org/10.48443/fzzj-g053)
BMI_HLN2HBGX7_mms_R1_E_BMI_Plate71WellH1_R1	National Ecological Observatory Network (https://doi.org/10.48443/fzzj-g053)
BMI_HLN2HBGX7_mms_R1_E_BMI_Plate72WellD2_R1	National Ecological Observatory Network (https://doi.org/10.48443/fzzj-g053)
BMI_HLN2HBGX7_mms_R1_E_BMI_Plate72WellD3_R1	National Ecological Observatory Network (https://doi.org/10.48443/fzzj-g053)
BMI_HLN2HBGX7_mms_R1_E_BMI_Plate72WellF4_R1	National Ecological Observatory Network (https://doi.org/10.48443/fzzj-g053)
BMI_HLN2HBGX7_mms_R1_F_BMI_Plate71WellH10_R1	National Ecological Observatory Network (https://doi.org/10.48443/fzzj-g053)
BMI_HLN2HBGX7_mms_R1_F_BMI_Plate72WellC1_R1	National Ecological Observatory Network (https://doi.org/10.48443/fzzj-g053)
BMI_HLN2HBGX7_mms_R1_F_BMI_Plate72WellC2_R1	National Ecological Observatory Network (https://doi.org/10.48443/fzzj-g053)
BMI_HLN2HBGX7_mms_R1_F_BMI_Plate72WellG2_R1	National Ecological Observatory Network (https://doi.org/10.48443/fzzj-g053)
BMI_HLN2HBGX7_mms_R1_F_BMI_Plate72WellG3_R1	National Ecological Observatory Network (https://doi.org/10.48443/fzzj-g053)
BMI_HLN2HBGX7_mms_R1_G_BMI_Plate71WellF10_R1	National Ecological Observatory Network (https://doi.org/10.48443/fzzj-g053)
BMI_HLN2HBGX7_mms_R1_G_BMI_Plate71WellG12_R1	National Ecological Observatory Network (https://doi.org/10.48443/fzzj-g053)
BMI_HLN2HBGX7_mms_R1_G_BMI_Plate72WellB3_R1	National Ecological Observatory Network (https://doi.org/10.48443/fzzj-g053)
BMI_HLN2HBGX7_mms_R1_G_BMI_Plate72WellC3_R1	National Ecological Observatory Network (https://doi.org/10.48443/fzzj-g053)
BMI_HLN2HBGX7_mms_R1_G_BMI_Plate72WellF1_R1	National Ecological Observatory Network (https://doi.org/10.48443/fzzj-g053)
BMI_HLN2HBGX7_mms_R1_H_BMI_Plate71WellE1_R1	National Ecological Observatory Network (https://doi.org/10.48443/fzzj-g053)
BMI_HLN2HBGX7_mms_R1_H_BMI_Plate71WellF12_R1	National Ecological Observatory Network (https://doi.org/10.48443/fzzj-g053)
BMI_HLN2HBGX7_mms_R1_H_BMI_Plate71WellG1_R1	National Ecological Observatory Network (https://doi.org/10.48443/fzzj-g053)
BMI_HLN2HBGX7_mms_R1_H_BMI_Plate72WellA2_R1	National Ecological Observatory Network (https://doi.org/10.48443/fzzj-g053)
BMI_HLN2HBGX7_mms_R1_H_BMI_Plate72WellB1_R1	National Ecological Observatory Network (https://doi.org/10.48443/fzzj-g053)
BMI_HLN2HBGX7_mms_R1_H_BMI_Plate72WellE1_R1	National Ecological Observatory Network (https://doi.org/10.48443/fzzj-g053)
BMI_HLN2HBGX7_mms_R1_H_BMI_Plate72WellF3_R1	National Ecological Observatory Network (https://doi.org/10.48443/fzzj-g053)
BMI_HLN2HBGX7_mms_R1_I_BMI_Plate71WellE12_R1	National Ecological Observatory Network (https://doi.org/10.48443/fzzj-g053)
BMI_HLN2HBGX7_mms_R1_I_BMI_Plate71WellF1_R1	National Ecological Observatory Network (https://doi.org/10.48443/fzzj-g053)
BMI_HLN2HBGX7_mms_R1_I_BMI_Plate71WellF11_R1	National Ecological Observatory Network (https://doi.org/10.48443/fzzj-g053)
BMI_HLN2HBGX7_mms_R1_I_BMI_Plate71WellG10_R1	National Ecological Observatory Network (https://doi.org/10.48443/fzzj-g053)
BMI_HLN2HBGX7_mms_R1_I_BMI_Plate71WellG11_R1	National Ecological Observatory Network (https://doi.org/10.48443/fzzj-g053)
BMI_HLN2HBGX7_mms_R1_I_BMI_Plate72WellB2_R1	National Ecological Observatory Network (https://doi.org/10.48443/fzzj-g053)
BMI_HLN2HBGX7_mms_R1_I_BMI_Plate72WellB4_R1	National Ecological Observatory Network (https://doi.org/10.48443/fzzj-g053)
BMI_HLN2HBGX7_mms_R1_I_BMI_Plate72WellE3_R1	National Ecological Observatory Network (https://doi.org/10.48443/fzzj-g053)
BMI_HLN2JBGX7_mms_R1_A_BMI_Plate61WellD12_R1	National Ecological Observatory Network (https://doi.org/10.48443/fzzj-g053)
BMI_HLN2JBGX7_mms_R1_A_BMI_Plate61WellE10_R1	National Ecological Observatory Network (https://doi.org/10.48443/fzzj-g053)
BMI_HLN2JBGX7_mms_R1_A_BMI_Plate61WellE11_R1	National Ecological Observatory Network (https://doi.org/10.48443/fzzj-g053)
BMI_HLN2JBGX7_mms_R1_A_BMI_Plate61WellE5_R1	National Ecological Observatory Network (https://doi.org/10.48443/fzzj-g053)
BMI_HLN2JBGX7_mms_R1_A_BMI_Plate61WellE7_R1	National Ecological Observatory Network (https://doi.org/10.48443/fzzj-g053)
BMI_HLN2JBGX7_mms_R1_B_BMI_Plate61WellB12_R1	National Ecological Observatory Network (https://doi.org/10.48443/fzzj-g053)
BMI_HLN2JBGX7_mms_R1_B_BMI_Plate61WellC5_R1	National Ecological Observatory Network (https://doi.org/10.48443/fzzj-g053)
BMI_HLN2JBGX7_mms_R1_B_BMI_Plate61WellC9_R1	National Ecological Observatory Network (https://doi.org/10.48443/fzzj-g053)
BMI_HLN2JBGX7_mms_R1_B_BMI_Plate61WellD3_R1	National Ecological Observatory Network (https://doi.org/10.48443/fzzj-g053)
BMI_HLN2JBGX7_mms_R1_B_BMI_Plate61WellE1_R1	National Ecological Observatory Network (https://doi.org/10.48443/fzzj-g053)
BMI_HLN2JBGX7_mms_R1_B_BMI_Plate61WellE12_R1	National Ecological Observatory Network (https://doi.org/10.48443/fzzj-g053)
BMI_HLN2JBGX7_mms_R1_B_BMI_Plate61WellE2_R1	National Ecological Observatory Network (https://doi.org/10.48443/fzzj-g053)
BMI_HLN2JBGX7_mms_R1_C_BMI_Plate61WellB10_R1	National Ecological Observatory Network (https://doi.org/10.48443/fzzj-g053)
BMI_HLN2JBGX7_mms_R1_C_BMI_Plate61WellB11_R1	National Ecological Observatory Network (https://doi.org/10.48443/fzzj-g053)
BMI_HLN2JBGX7_mms_R1_C_BMI_Plate61WellB8_R1	National Ecological Observatory Network (https://doi.org/10.48443/fzzj-g053)
BMI_HLN2JBGX7_mms_R1_C_BMI_Plate61WellC8_R1	National Ecological Observatory Network (https://doi.org/10.48443/fzzj-g053)
BMI_HLN2JBGX7_mms_R1_C_BMI_Plate61WellD10_R1	National Ecological Observatory Network (https://doi.org/10.48443/fzzj-g053)
BMI_HLN2JBGX7_mms_R1_C_BMI_Plate61WellD11_R1	National Ecological Observatory Network (https://doi.org/10.48443/fzzj-g053)
BMI_HLN2JBGX7_mms_R1_C_BMI_Plate61WellD4_R1	National Ecological Observatory Network (https://doi.org/10.48443/fzzj-g053)
BMI_HLN2JBGX7_mms_R1_C_BMI_Plate61WellD9_R1	National Ecological Observatory Network (https://doi.org/10.48443/fzzj-g053)
BMI_HLN2JBGX7_mms_R1_C_BMI_Plate61WellE9_R1	National Ecological Observatory Network (https://doi.org/10.48443/fzzj-g053)
BMI_HLN2JBGX7_mms_R1_D_BMI_Plate61WellB9_R1	National Ecological Observatory Network (https://doi.org/10.48443/fzzj-g053)
BMI_HLN2JBGX7_mms_R1_D_BMI_Plate61WellC1_R1	National Ecological Observatory Network (https://doi.org/10.48443/fzzj-g053)
BMI_HLN2JBGX7_mms_R1_D_BMI_Plate61WellC10_R1	National Ecological Observatory Network (https://doi.org/10.48443/fzzj-g053)
BMI_HLN2JBGX7_mms_R1_D_BMI_Plate61WellC11_R1	National Ecological Observatory Network (https://doi.org/10.48443/fzzj-g053)
BMI_HLN2JBGX7_mms_R1_D_BMI_Plate61WellC2_R1	National Ecological Observatory Network (https://doi.org/10.48443/fzzj-g053)
BMI_HLN2JBGX7_mms_R1_D_BMI_Plate61WellC3_R1	National Ecological Observatory Network (https://doi.org/10.48443/fzzj-g053)
BMI_HLN2JBGX7_mms_R1_D_BMI_Plate61WellC4_R1	National Ecological Observatory Network (https://doi.org/10.48443/fzzj-g053)
BMI_HLN2JBGX7_mms_R1_D_BMI_Plate61WellC6_R1	National Ecological Observatory Network (https://doi.org/10.48443/fzzj-g053)
BMI_HLN2JBGX7_mms_R1_D_BMI_Plate61WellD1_R1	National Ecological Observatory Network (https://doi.org/10.48443/fzzj-g053)
BMI_HLN2JBGX7_mms_R1_D_BMI_Plate61WellD2_R1	National Ecological Observatory Network (https://doi.org/10.48443/fzzj-g053)
BMI_HLN2JBGX7_mms_R1_D_BMI_Plate61WellD5_R1	National Ecological Observatory Network (https://doi.org/10.48443/fzzj-g053)
BMI_HLN2JBGX7_mms_R1_D_BMI_Plate61WellD6_R1	National Ecological Observatory Network (https://doi.org/10.48443/fzzj-g053)
BMI_HLN2JBGX7_mms_R1_D_BMI_Plate61WellD7_R1	National Ecological Observatory Network (https://doi.org/10.48443/fzzj-g053)
BMI_HLN2JBGX7_mms_R1_D_BMI_Plate61WellD8_R1	National Ecological Observatory Network (https://doi.org/10.48443/fzzj-g053)
BMI_HLN2JBGX7_mms_R1_D_BMI_Plate61WellE3_R1	National Ecological Observatory Network (https://doi.org/10.48443/fzzj-g053)
BMI_HLN2JBGX7_mms_R1_D_BMI_Plate61WellE4_R1	National Ecological Observatory Network (https://doi.org/10.48443/fzzj-g053)
BMI_HLN2JBGX7_mms_R1_D_BMI_Plate61WellE8_R1	National Ecological Observatory Network (https://doi.org/10.48443/fzzj-g053)
BMI_HLYVNBGX5_mms_R1_A_BMI_Plate19WellA10_mms_R1	National Ecological Observatory Network (https://doi.org/10.48443/fzzj-g053)
BMI_HLYVNBGX5_mms_R1_A_BMI_Plate19WellA11_mms_R1	National Ecological Observatory Network (https://doi.org/10.48443/fzzj-g053)
BMI_HLYVNBGX5_mms_R1_A_BMI_Plate19WellA12_mms_R1	National Ecological Observatory Network (https://doi.org/10.48443/fzzj-g053)
BMI_HLYVNBGX5_mms_R1_A_BMI_Plate19WellA9_mms_R1	National Ecological Observatory Network (https://doi.org/10.48443/fzzj-g053)
BMI_HLYVNBGX5_mms_R1_A_BMI_Plate19WellB10_mms_R1	National Ecological Observatory Network (https://doi.org/10.48443/fzzj-g053)
BMI_HLYVNBGX5_mms_R1_A_BMI_Plate19WellB11_mms_R1	National Ecological Observatory Network (https://doi.org/10.48443/fzzj-g053)
BMI_HLYVNBGX5_mms_R1_A_BMI_Plate19WellB12_mms_R1	National Ecological Observatory Network (https://doi.org/10.48443/fzzj-g053)
BMI_HLYVNBGX5_mms_R1_A_BMI_Plate19WellB9_mms_R1	National Ecological Observatory Network (https://doi.org/10.48443/fzzj-g053)
BMI_HLYVNBGX5_mms_R1_A_BMI_Plate19WellC10_mms_R1	National Ecological Observatory Network (https://doi.org/10.48443/fzzj-g053)
BMI_HLYVNBGX5_mms_R1_A_BMI_Plate19WellC11_mms_R1	National Ecological Observatory Network (https://doi.org/10.48443/fzzj-g053)
BMI_HLYVNBGX5_mms_R1_A_BMI_Plate19WellC12_mms_R1	National Ecological Observatory Network (https://doi.org/10.48443/fzzj-g053)
BMI_HLYVNBGX5_mms_R1_A_BMI_Plate19WellC9_mms_R1	National Ecological Observatory Network (https://doi.org/10.48443/fzzj-g053)
BMI_HLYVNBGX5_mms_R1_B_BMI_Plate19WellD10_mms_R1	National Ecological Observatory Network (https://doi.org/10.48443/fzzj-g053)
BMI_HLYVNBGX5_mms_R1_B_BMI_Plate19WellD11_mms_R1	National Ecological Observatory Network (https://doi.org/10.48443/fzzj-g053)
BMI_HLYVNBGX5_mms_R1_B_BMI_Plate19WellD12_mms_R1	National Ecological Observatory Network (https://doi.org/10.48443/fzzj-g053)
BMI_HLYVNBGX5_mms_R1_B_BMI_Plate19WellD9_mms_R1	National Ecological Observatory Network (https://doi.org/10.48443/fzzj-g053)
BMI_HLYVNBGX5_mms_R1_B_BMI_Plate19WellE4_mms_R1	National Ecological Observatory Network (https://doi.org/10.48443/fzzj-g053)
BMI_HLYVNBGX5_mms_R1_B_BMI_Plate19WellE5_mms_R1	National Ecological Observatory Network (https://doi.org/10.48443/fzzj-g053)
BMI_HLYVNBGX5_mms_R1_B_BMI_Plate19WellE6_mms_R1	National Ecological Observatory Network (https://doi.org/10.48443/fzzj-g053)
BMI_HLYVNBGX5_mms_R1_B_BMI_Plate19WellE7_mms_R1	National Ecological Observatory Network (https://doi.org/10.48443/fzzj-g053)
BMI_HLYVNBGX5_mms_R1_C_BMI_Plate19WellE10_mms_R1	National Ecological Observatory Network (https://doi.org/10.48443/fzzj-g053)
BMI_HLYVNBGX5_mms_R1_C_BMI_Plate19WellE11_mms_R1	National Ecological Observatory Network (https://doi.org/10.48443/fzzj-g053)
BMI_HLYVNBGX5_mms_R1_C_BMI_Plate19WellE12_mms_R1	National Ecological Observatory Network (https://doi.org/10.48443/fzzj-g053)
BMI_HLYVNBGX5_mms_R1_C_BMI_Plate19WellF1_mms_R1	National Ecological Observatory Network (https://doi.org/10.48443/fzzj-g053)
BMI_HLYVNBGX5_mms_R1_C_BMI_Plate19WellF2_mms_R1	National Ecological Observatory Network (https://doi.org/10.48443/fzzj-g053)
BMI_HLYVNBGX5_mms_R1_C_BMI_Plate19WellF3_mms_R1	National Ecological Observatory Network (https://doi.org/10.48443/fzzj-g053)
BMI_HLYVNBGX5_mms_R1_C_BMI_Plate19WellF4_mms_R1	National Ecological Observatory Network (https://doi.org/10.48443/fzzj-g053)
BMI_HLYVNBGX5_mms_R1_D_BMI_Plate19WellF10_mms_R2	National Ecological Observatory Network (https://doi.org/10.48443/fzzj-g053)
BMI_HLYVNBGX5_mms_R1_D_BMI_Plate19WellF6_mms_R2	National Ecological Observatory Network (https://doi.org/10.48443/fzzj-g053)
BMI_HLYVNBGX5_mms_R1_D_BMI_Plate19WellF7_mms_R2	National Ecological Observatory Network (https://doi.org/10.48443/fzzj-g053)
BMI_HLYVNBGX5_mms_R1_E_BMI_Plate19WellG3_mms_R1	National Ecological Observatory Network (https://doi.org/10.48443/fzzj-g053)
BMI_HM2FCBGX7_mms_R1_A_BMI_Plate61WellF9_R1	National Ecological Observatory Network (https://doi.org/10.48443/fzzj-g053)
BMI_HM2FCBGX7_mms_R1_A_BMI_Plate61WellH2_R1	National Ecological Observatory Network (https://doi.org/10.48443/fzzj-g053)
BMI_HM2FCBGX7_mms_R1_B_BMI_Plate61WellF10_R1	National Ecological Observatory Network (https://doi.org/10.48443/fzzj-g053)
BMI_HM2FCBGX7_mms_R1_C_BMI_Plate61WellG12_R1	National Ecological Observatory Network (https://doi.org/10.48443/fzzj-g053)
BMI_HM2FCBGX7_mms_R1_C_BMI_Plate61WellG2_R1	National Ecological Observatory Network (https://doi.org/10.48443/fzzj-g053)
BMI_HM2FCBGX7_mms_R1_C_BMI_Plate61WellG7_R1	National Ecological Observatory Network (https://doi.org/10.48443/fzzj-g053)
BMI_HM2FCBGX7_mms_R1_C_BMI_Plate61WellG8_R1	National Ecological Observatory Network (https://doi.org/10.48443/fzzj-g053)
BMI_HM2FCBGX7_mms_R1_D_BMI_Plate61WellF2_R1	National Ecological Observatory Network (https://doi.org/10.48443/fzzj-g053)
BMI_HM2FCBGX7_mms_R1_D_BMI_Plate61WellF3_R1	National Ecological Observatory Network (https://doi.org/10.48443/fzzj-g053)
BMI_HM2FCBGX7_mms_R1_D_BMI_Plate61WellH3_R1	National Ecological Observatory Network (https://doi.org/10.48443/fzzj-g053)
BMI_HM2FCBGX7_mms_R1_E_BMI_Plate61WellG4_R1	National Ecological Observatory Network (https://doi.org/10.48443/fzzj-g053)
BMI_HM2FCBGX7_mms_R1_E_BMI_Plate61WellG5_R1	National Ecological Observatory Network (https://doi.org/10.48443/fzzj-g053)
BMI_HM2FCBGX7_mms_R1_F_BMI_Plate61WellF8_R1	National Ecological Observatory Network (https://doi.org/10.48443/fzzj-g053)
BMI_HM2FCBGX7_mms_R1_F_BMI_Plate61WellG6_R1	National Ecological Observatory Network (https://doi.org/10.48443/fzzj-g053)
BMI_HM2FCBGX7_mms_R1_G_BMI_Plate61WellH1_R1	National Ecological Observatory Network (https://doi.org/10.48443/fzzj-g053)
BMI_HM2FCBGX7_mms_R1_G_BMI_Plate61WellH10_R1	National Ecological Observatory Network (https://doi.org/10.48443/fzzj-g053)
BMI_HM2FCBGX7_mms_R1_G_BMI_Plate61WellH8_R1	National Ecological Observatory Network (https://doi.org/10.48443/fzzj-g053)
BMI_HM2FCBGX7_mms_R1_G_BMI_Plate61WellH9_R1	National Ecological Observatory Network (https://doi.org/10.48443/fzzj-g053)
BMI_HM2FCBGX7_mms_R1_G_BMI_Plate67WellA4_R1	National Ecological Observatory Network (https://doi.org/10.48443/fzzj-g053)
BMI_HM7C7BGX5_mms_R1_A_BMI_Plate25WellH10_R1	National Ecological Observatory Network (https://doi.org/10.48443/fzzj-g053)
BMI_HM7C7BGX5_mms_R1_A_BMI_Plate25WellH11_R1	National Ecological Observatory Network (https://doi.org/10.48443/fzzj-g053)
BMI_HM7C7BGX5_mms_R1_A_BMI_Plate25WellH7_R1	National Ecological Observatory Network (https://doi.org/10.48443/fzzj-g053)
BMI_HM7C7BGX5_mms_R1_A_BMI_Plate25WellH8_R1	National Ecological Observatory Network (https://doi.org/10.48443/fzzj-g053)
BMI_HM7C7BGX5_mms_R1_A_BMI_Plate25WellH9_R1	National Ecological Observatory Network (https://doi.org/10.48443/fzzj-g053)
BMI_HM7C7BGX5_mms_R1_B_BMI_Plate28WellF6_R1	National Ecological Observatory Network (https://doi.org/10.48443/fzzj-g053)
BMI_HM7C7BGX5_mms_R1_B_BMI_Plate28WellF7_R1	National Ecological Observatory Network (https://doi.org/10.48443/fzzj-g053)
BMI_HM7C7BGX5_mms_R1_B_BMI_Plate28WellF8_R1	National Ecological Observatory Network (https://doi.org/10.48443/fzzj-g053)
BMI_HM7C7BGX5_mms_R1_B_BMI_Plate28WellF9_R1	National Ecological Observatory Network (https://doi.org/10.48443/fzzj-g053)
BMI_HM7C7BGX5_mms_R1_C_BMI_Plate28WellF10_R1	National Ecological Observatory Network (https://doi.org/10.48443/fzzj-g053)
BMI_HM7C7BGX5_mms_R1_C_BMI_Plate28WellF11_R1	National Ecological Observatory Network (https://doi.org/10.48443/fzzj-g053)
BMI_HM7C7BGX5_mms_R1_C_BMI_Plate28WellF12_R1	National Ecological Observatory Network (https://doi.org/10.48443/fzzj-g053)
BMI_HM7C7BGX5_mms_R1_C_BMI_Plate28WellG1_R1	National Ecological Observatory Network (https://doi.org/10.48443/fzzj-g053)
BMI_HM7C7BGX5_mms_R1_D_BMI_Plate28WellG3_R1	National Ecological Observatory Network (https://doi.org/10.48443/fzzj-g053)
BMI_HM7C7BGX5_mms_R1_D_BMI_Plate28WellG4_R1	National Ecological Observatory Network (https://doi.org/10.48443/fzzj-g053)
BMI_HM7C7BGX5_mms_R1_D_BMI_Plate28WellG5_R1	National Ecological Observatory Network (https://doi.org/10.48443/fzzj-g053)
BMI_HM7C7BGX5_mms_R1_D_BMI_Plate28WellG6_R1	National Ecological Observatory Network (https://doi.org/10.48443/fzzj-g053)
BMI_HM7C7BGX5_mms_R1_E_BMI_Plate28WellG10_R1	National Ecological Observatory Network (https://doi.org/10.48443/fzzj-g053)
BMI_HM7C7BGX5_mms_R1_E_BMI_Plate28WellG11_R1	National Ecological Observatory Network (https://doi.org/10.48443/fzzj-g053)
BMI_HM7C7BGX5_mms_R1_E_BMI_Plate28WellG12_R1	National Ecological Observatory Network (https://doi.org/10.48443/fzzj-g053)
BMI_HM7C7BGX5_mms_R1_E_BMI_Plate28WellG7_R1	National Ecological Observatory Network (https://doi.org/10.48443/fzzj-g053)
BMI_HM7C7BGX5_mms_R1_E_BMI_Plate28WellG8_R1	National Ecological Observatory Network (https://doi.org/10.48443/fzzj-g053)
BMI_HM7C7BGX5_mms_R1_E_BMI_Plate28WellG9_R1	National Ecological Observatory Network (https://doi.org/10.48443/fzzj-g053)
BMI_HM7C7BGX5_mms_R1_E_BMI_Plate28WellH1_R1	National Ecological Observatory Network (https://doi.org/10.48443/fzzj-g053)
BMI_HM7C7BGX5_mms_R1_F_BMI_Plate28WellH10_R1	National Ecological Observatory Network (https://doi.org/10.48443/fzzj-g053)
BMI_HM7C7BGX5_mms_R1_F_BMI_Plate28WellH11_R1	National Ecological Observatory Network (https://doi.org/10.48443/fzzj-g053)
BMI_HM7C7BGX5_mms_R1_F_BMI_Plate28WellH2_R1	National Ecological Observatory Network (https://doi.org/10.48443/fzzj-g053)
BMI_HM7C7BGX5_mms_R1_F_BMI_Plate28WellH3_R1	National Ecological Observatory Network (https://doi.org/10.48443/fzzj-g053)
BMI_HM7C7BGX5_mms_R1_F_BMI_Plate28WellH4_R1	National Ecological Observatory Network (https://doi.org/10.48443/fzzj-g053)
BMI_HM7C7BGX5_mms_R1_F_BMI_Plate28WellH5_R1	National Ecological Observatory Network (https://doi.org/10.48443/fzzj-g053)
BMI_HM7C7BGX5_mms_R1_F_BMI_Plate28WellH6_R1	National Ecological Observatory Network (https://doi.org/10.48443/fzzj-g053)
BMI_HM7C7BGX5_mms_R1_F_BMI_Plate28WellH7_R1	National Ecological Observatory Network (https://doi.org/10.48443/fzzj-g053)
BMI_HM7C7BGX5_mms_R1_F_BMI_Plate28WellH8_R1	National Ecological Observatory Network (https://doi.org/10.48443/fzzj-g053)
BMI_HM7C7BGX5_mms_R1_F_BMI_Plate28WellH9_R1	National Ecological Observatory Network (https://doi.org/10.48443/fzzj-g053)
BMI_HM7C7BGX5_mms_R1_G_BMI_Plate35WellB1_R1	National Ecological Observatory Network (https://doi.org/10.48443/fzzj-g053)
BMI_HM7C7BGX5_mms_R1_G_BMI_Plate35WellB2_R1	National Ecological Observatory Network (https://doi.org/10.48443/fzzj-g053)
BMI_HM7C7BGX5_mms_R1_G_BMI_Plate35WellB3_R1	National Ecological Observatory Network (https://doi.org/10.48443/fzzj-g053)
BMI_HM7C7BGX5_mms_R1_G_BMI_Plate35WellB4_R1	National Ecological Observatory Network (https://doi.org/10.48443/fzzj-g053)
BMI_HM7C7BGX5_mms_R1_G_BMI_Plate35WellB5_R1	National Ecological Observatory Network (https://doi.org/10.48443/fzzj-g053)
BMI_HT7FTBGX5_mms_R1_A_BMI_Plate19WellF12_R1	National Ecological Observatory Network (https://doi.org/10.48443/fzzj-g053)
BMI_HT7FTBGX5_mms_R1_A_BMI_Plate19WellG1_R1	National Ecological Observatory Network (https://doi.org/10.48443/fzzj-g053)
BMI_HT7FTBGX5_mms_R1_A_BMI_Plate35WellB6_R1	National Ecological Observatory Network (https://doi.org/10.48443/fzzj-g053)
BMI_HT7FTBGX5_mms_R1_A_BMI_Plate35WellB7_R1	National Ecological Observatory Network (https://doi.org/10.48443/fzzj-g053)
BMI_HT7FTBGX5_mms_R1_A_BMI_Plate35WellC1_R1	National Ecological Observatory Network (https://doi.org/10.48443/fzzj-g053)
BMI_HT7FTBGX5_mms_R1_A_BMI_Plate35WellC2_R1	National Ecological Observatory Network (https://doi.org/10.48443/fzzj-g053)
BMI_HT7FTBGX5_mms_R1_A_BMI_Plate35WellC3_R1	National Ecological Observatory Network (https://doi.org/10.48443/fzzj-g053)
BMI_HT7FTBGX5_mms_R1_A_BMI_Plate35WellC4_R1	National Ecological Observatory Network (https://doi.org/10.48443/fzzj-g053)
BMI_HT7FTBGX5_mms_R1_A_BMI_Plate35WellC5_R1	National Ecological Observatory Network (https://doi.org/10.48443/fzzj-g053)
BMI_HT7FTBGX5_mms_R1_A_BMI_Plate35WellC6_R1	National Ecological Observatory Network (https://doi.org/10.48443/fzzj-g053)
BMI_HT7FTBGX5_mms_R1_A_BMI_Plate35WellD1_R1	National Ecological Observatory Network (https://doi.org/10.48443/fzzj-g053)
BMI_HT7FTBGX5_mms_R1_A_BMI_Plate35WellD2_R1	National Ecological Observatory Network (https://doi.org/10.48443/fzzj-g053)
BMI_HT7FTBGX5_mms_R1_A_BMI_Plate35WellD3_R1	National Ecological Observatory Network (https://doi.org/10.48443/fzzj-g053)
BMI_HT7FTBGX5_mms_R1_A_BMI_Plate35WellD4_R1	National Ecological Observatory Network (https://doi.org/10.48443/fzzj-g053)
BMI_HT7FTBGX5_mms_R1_A_BMI_Plate35WellD5_R1	National Ecological Observatory Network (https://doi.org/10.48443/fzzj-g053)
BMI_HT7FTBGX5_mms_R1_A_BMI_Plate35WellD6_R1	National Ecological Observatory Network (https://doi.org/10.48443/fzzj-g053)
BMI_HT7FTBGX5_mms_R1_B_BMI_Plate35WellE1_R1	National Ecological Observatory Network (https://doi.org/10.48443/fzzj-g053)
BMI_HT7FTBGX5_mms_R1_B_BMI_Plate35WellE2_R1	National Ecological Observatory Network (https://doi.org/10.48443/fzzj-g053)
BMI_HT7FTBGX5_mms_R1_B_BMI_Plate35WellE3_R1	National Ecological Observatory Network (https://doi.org/10.48443/fzzj-g053)
BMI_HT7FTBGX5_mms_R1_B_BMI_Plate35WellE4_R1	National Ecological Observatory Network (https://doi.org/10.48443/fzzj-g053)
BMI_HT7FTBGX5_mms_R1_B_BMI_Plate35WellE5_R1	National Ecological Observatory Network (https://doi.org/10.48443/fzzj-g053)
BMI_HT7FTBGX5_mms_R1_B_BMI_Plate35WellE6_R1	National Ecological Observatory Network (https://doi.org/10.48443/fzzj-g053)
BMI_HT7FTBGX5_mms_R1_B_BMI_Plate35WellF1_R1	National Ecological Observatory Network (https://doi.org/10.48443/fzzj-g053)
BMI_HT7FTBGX5_mms_R1_B_BMI_Plate35WellF2_R1	National Ecological Observatory Network (https://doi.org/10.48443/fzzj-g053)
BMI_HT7FTBGX5_mms_R1_B_BMI_Plate35WellF3_R1	National Ecological Observatory Network (https://doi.org/10.48443/fzzj-g053)
BMI_HT7FTBGX5_mms_R1_B_BMI_Plate35WellF4_R1	National Ecological Observatory Network (https://doi.org/10.48443/fzzj-g053)
BMI_HT7FTBGX5_mms_R1_B_BMI_Plate35WellF5_R1	National Ecological Observatory Network (https://doi.org/10.48443/fzzj-g053)
BMI_HT7FTBGX5_mms_R1_B_BMI_Plate35WellF6_R1	National Ecological Observatory Network (https://doi.org/10.48443/fzzj-g053)
BMI_HT7FTBGX5_mms_R1_C_BMI_Plate35WellG1_R1	National Ecological Observatory Network (https://doi.org/10.48443/fzzj-g053)
BMI_HT7FTBGX5_mms_R1_C_BMI_Plate35WellG2_R1	National Ecological Observatory Network (https://doi.org/10.48443/fzzj-g053)
BMI_HT7FTBGX5_mms_R1_C_BMI_Plate35WellG3_R1	National Ecological Observatory Network (https://doi.org/10.48443/fzzj-g053)
BMI_HT7FTBGX5_mms_R1_C_BMI_Plate35WellG4_R1	National Ecological Observatory Network (https://doi.org/10.48443/fzzj-g053)
BMI_HT7FTBGX5_mms_R1_C_BMI_Plate35WellG5_R1	National Ecological Observatory Network (https://doi.org/10.48443/fzzj-g053)
BMI_HT7FTBGX5_mms_R1_C_BMI_Plate35WellG6_R1	National Ecological Observatory Network (https://doi.org/10.48443/fzzj-g053)
BMI_HT7FTBGX5_mms_R1_C_BMI_Plate35WellH1_R1	National Ecological Observatory Network (https://doi.org/10.48443/fzzj-g053)
BMI_HT7FTBGX5_mms_R1_C_BMI_Plate35WellH2_R1	National Ecological Observatory Network (https://doi.org/10.48443/fzzj-g053)
BMI_HT7FTBGX5_mms_R1_C_BMI_Plate35WellH3_R1	National Ecological Observatory Network (https://doi.org/10.48443/fzzj-g053)
BMI_HT7FTBGX5_mms_R1_C_BMI_Plate35WellH4_R1	National Ecological Observatory Network (https://doi.org/10.48443/fzzj-g053)
BMI_HT7FTBGX5_mms_R1_C_BMI_Plate35WellH6_R1	National Ecological Observatory Network (https://doi.org/10.48443/fzzj-g053)
BMI_HV3N5BGX5_mms_R1_A_BMI_Plate41WellD10_R1	National Ecological Observatory Network (https://doi.org/10.48443/fzzj-g053)
BMI_HV3N5BGX5_mms_R1_A_BMI_Plate41WellD11_R1	National Ecological Observatory Network (https://doi.org/10.48443/fzzj-g053)
BMI_HV3N5BGX5_mms_R1_A_BMI_Plate41WellD12_R1	National Ecological Observatory Network (https://doi.org/10.48443/fzzj-g053)
BMI_HV3N5BGX5_mms_R1_A_BMI_Plate41WellD4_R1	National Ecological Observatory Network (https://doi.org/10.48443/fzzj-g053)
BMI_HV3N5BGX5_mms_R1_A_BMI_Plate41WellD5_R1	National Ecological Observatory Network (https://doi.org/10.48443/fzzj-g053)
BMI_HV3N5BGX5_mms_R1_A_BMI_Plate41WellD8_R1	National Ecological Observatory Network (https://doi.org/10.48443/fzzj-g053)
BMI_HV3N5BGX5_mms_R1_A_BMI_Plate41WellD9_R1	National Ecological Observatory Network (https://doi.org/10.48443/fzzj-g053)
BMI_HV3N5BGX5_mms_R1_B_BMI_Plate41WellE1_R1	National Ecological Observatory Network (https://doi.org/10.48443/fzzj-g053)
BMI_HV3N5BGX5_mms_R1_B_BMI_Plate41WellE2_R1	National Ecological Observatory Network (https://doi.org/10.48443/fzzj-g053)
BMI_HV3N5BGX5_mms_R1_B_BMI_Plate41WellE3_R1	National Ecological Observatory Network (https://doi.org/10.48443/fzzj-g053)
BMI_HV3N5BGX5_mms_R1_B_BMI_Plate41WellE4_R1	National Ecological Observatory Network (https://doi.org/10.48443/fzzj-g053)
BMI_HV3N5BGX5_mms_R1_B_BMI_Plate41WellE5_R1	National Ecological Observatory Network (https://doi.org/10.48443/fzzj-g053)
BMI_HV3N5BGX5_mms_R1_B_BMI_Plate41WellE6_R1	National Ecological Observatory Network (https://doi.org/10.48443/fzzj-g053)
BMI_HV3N5BGX5_mms_R1_B_BMI_Plate41WellE7_R1	National Ecological Observatory Network (https://doi.org/10.48443/fzzj-g053)
BMI_HV3N5BGX5_mms_R1_B_BMI_Plate41WellE8_R1	National Ecological Observatory Network (https://doi.org/10.48443/fzzj-g053)
BMI_HV3N5BGX5_mms_R1_C_BMI_Plate41WellE10_R1	National Ecological Observatory Network (https://doi.org/10.48443/fzzj-g053)
BMI_HV3N5BGX5_mms_R1_C_BMI_Plate41WellE11_R1	National Ecological Observatory Network (https://doi.org/10.48443/fzzj-g053)
BMI_HV3N5BGX5_mms_R1_C_BMI_Plate41WellE12_R1	National Ecological Observatory Network (https://doi.org/10.48443/fzzj-g053)
BMI_HV3N5BGX5_mms_R1_C_BMI_Plate41WellE9_R1	National Ecological Observatory Network (https://doi.org/10.48443/fzzj-g053)
BMI_HV3N5BGX5_mms_R1_C_BMI_Plate41WellF1_R1	National Ecological Observatory Network (https://doi.org/10.48443/fzzj-g053)
BMI_HV3N5BGX5_mms_R1_C_BMI_Plate41WellF2_R1	National Ecological Observatory Network (https://doi.org/10.48443/fzzj-g053)
BMI_HV3N5BGX5_mms_R1_C_BMI_Plate41WellF3_R1	National Ecological Observatory Network (https://doi.org/10.48443/fzzj-g053)
BMI_HV3N5BGX5_mms_R1_C_BMI_Plate41WellF4_R1	National Ecological Observatory Network (https://doi.org/10.48443/fzzj-g053)
BMI_HV3N5BGX5_mms_R1_D_BMI_Plate41WellF10_R1	National Ecological Observatory Network (https://doi.org/10.48443/fzzj-g053)
BMI_HV3N5BGX5_mms_R1_D_BMI_Plate41WellF11_R1	National Ecological Observatory Network (https://doi.org/10.48443/fzzj-g053)
BMI_HV3N5BGX5_mms_R1_D_BMI_Plate41WellF5_R1	National Ecological Observatory Network (https://doi.org/10.48443/fzzj-g053)
BMI_HV3N5BGX5_mms_R1_D_BMI_Plate41WellF6_R1	National Ecological Observatory Network (https://doi.org/10.48443/fzzj-g053)
BMI_HV3N5BGX5_mms_R1_D_BMI_Plate41WellF7_R1	National Ecological Observatory Network (https://doi.org/10.48443/fzzj-g053)
BMI_HV3N5BGX5_mms_R1_D_BMI_Plate41WellF8_R1	National Ecological Observatory Network (https://doi.org/10.48443/fzzj-g053)
BMI_HV3N5BGX5_mms_R1_D_BMI_Plate41WellF9_R1	National Ecological Observatory Network (https://doi.org/10.48443/fzzj-g053)
BMI_HV3N5BGX5_mms_R1_D_BMI_Plate41WellG1_R1	National Ecological Observatory Network (https://doi.org/10.48443/fzzj-g053)
BMI_HV3N5BGX5_mms_R1_D_BMI_Plate41WellG2_R1	National Ecological Observatory Network (https://doi.org/10.48443/fzzj-g053)
BMI_HV3N5BGX5_mms_R1_D_BMI_Plate41WellG3_R1	National Ecological Observatory Network (https://doi.org/10.48443/fzzj-g053)
BMI_HV3N5BGX5_mms_R1_D_BMI_Plate41WellG5_R1	National Ecological Observatory Network (https://doi.org/10.48443/fzzj-g053)
BMI_HV3N5BGX5_mms_R1_D_BMI_Plate41WellG6_R1	National Ecological Observatory Network (https://doi.org/10.48443/fzzj-g053)
BMI_HV3N5BGX5_mms_R1_D_BMI_Plate41WellG7_R1	National Ecological Observatory Network (https://doi.org/10.48443/fzzj-g053)
BMI_HVC57BGX5_mms_R1_A_BMI_Plate42WellB12_R1	National Ecological Observatory Network (https://doi.org/10.48443/fzzj-g053)
BMI_HVC57BGX5_mms_R1_B_BMI_Plate42WellA2_R1	National Ecological Observatory Network (https://doi.org/10.48443/fzzj-g053)
BMI_HVC57BGX5_mms_R1_Cb_BMI_Plate41WellH7_R1ab	National Ecological Observatory Network (https://doi.org/10.48443/fzzj-g053)
BMI_HVC57BGX5_mms_R1_D_BMI_Plate41WellG11_R1	National Ecological Observatory Network (https://doi.org/10.48443/fzzj-g053)
BMI_HVC57BGX5_mms_R1_D_BMI_Plate41WellG12_R1	National Ecological Observatory Network (https://doi.org/10.48443/fzzj-g053)
BMI_HVC57BGX5_mms_R1_D_BMI_Plate41WellG8_R1	National Ecological Observatory Network (https://doi.org/10.48443/fzzj-g053)
BMI_HVC57BGX5_mms_R1_D_BMI_Plate41WellG9_R1	National Ecological Observatory Network (https://doi.org/10.48443/fzzj-g053)
BMI_HVC57BGX5_mms_R1_D_BMI_Plate41WellH1_R1	National Ecological Observatory Network (https://doi.org/10.48443/fzzj-g053)
BMI_HVC57BGX5_mms_R1_D_BMI_Plate42WellB1_R1	National Ecological Observatory Network (https://doi.org/10.48443/fzzj-g053)
BMI_HVC57BGX5_mms_R1_D_BMI_Plate42WellB6_R1	National Ecological Observatory Network (https://doi.org/10.48443/fzzj-g053)
BMI_HVC57BGX5_mms_R1_D_BMI_Plate42WellB7_R1	National Ecological Observatory Network (https://doi.org/10.48443/fzzj-g053)
BMI_HVC57BGX5_mms_R1_D_BMI_Plate42WellB8_R1	National Ecological Observatory Network (https://doi.org/10.48443/fzzj-g053)
BMI_HVC57BGX5_mms_R1_D_BMI_Plate42WellB9_R1	National Ecological Observatory Network (https://doi.org/10.48443/fzzj-g053)
BMI_HVC57BGX5_mms_R1_E_BMI_Plate41WellH9_R1	National Ecological Observatory Network (https://doi.org/10.48443/fzzj-g053)
BMI_HVC57BGX5_mms_R1_E_BMI_Plate42WellA4_R1	National Ecological Observatory Network (https://doi.org/10.48443/fzzj-g053)
BMI_HVC57BGX5_mms_R1_E_BMI_Plate42WellB11_R1	National Ecological Observatory Network (https://doi.org/10.48443/fzzj-g053)
BMI_HVC57BGX5_mms_R1_E_BMI_Plate42WellB2_R1	National Ecological Observatory Network (https://doi.org/10.48443/fzzj-g053)
BMI_HVC57BGX5_mms_R1_E_BMI_Plate42WellB4_R1	National Ecological Observatory Network (https://doi.org/10.48443/fzzj-g053)
BMI_HVC57BGX5_mms_R1_F_BMI_Plate41WellH2_R1	National Ecological Observatory Network (https://doi.org/10.48443/fzzj-g053)
BMI_HVC57BGX5_mms_R1_F_BMI_Plate41WellH3_R1	National Ecological Observatory Network (https://doi.org/10.48443/fzzj-g053)
BMI_HVC57BGX5_mms_R1_F_BMI_Plate42WellA10_R1	National Ecological Observatory Network (https://doi.org/10.48443/fzzj-g053)
BMI_HVC57BGX5_mms_R1_G_BMI_Plate42WellA12_R1	National Ecological Observatory Network (https://doi.org/10.48443/fzzj-g053)
BMI_HVC57BGX5_mms_R1_G_BMI_Plate42WellA9_R1	National Ecological Observatory Network (https://doi.org/10.48443/fzzj-g053)
BMI_HVC57BGX5_mms_R1_H_BMI_Plate41WellH6_R1	National Ecological Observatory Network (https://doi.org/10.48443/fzzj-g053)
BMI_HVC57BGX5_mms_R1_H_BMI_Plate42WellB10_R1	National Ecological Observatory Network (https://doi.org/10.48443/fzzj-g053)
BMI_HVC57BGX5_mms_R1_I_BMI_Plate41WellH4_R1	National Ecological Observatory Network (https://doi.org/10.48443/fzzj-g053)
BMI_HVC57BGX5_mms_R1_I_BMI_Plate42WellA6_R1	National Ecological Observatory Network (https://doi.org/10.48443/fzzj-g053)
BMI_HVC57BGX5_mms_R1_J_BMI_Plate42WellA5_R1	National Ecological Observatory Network (https://doi.org/10.48443/fzzj-g053)
BMI_HVC57BGX5_mms_R1_J_BMI_Plate42WellB5_R1	National Ecological Observatory Network (https://doi.org/10.48443/fzzj-g053)
BMI_HVC57BGX5_mms_R1_K_BMI_Plate41WellH10_R1	National Ecological Observatory Network (https://doi.org/10.48443/fzzj-g053)
BMI_HVC57BGX5_mms_R1_K_BMI_Plate42WellB3_R1	National Ecological Observatory Network (https://doi.org/10.48443/fzzj-g053)
BMI_HVC57BGX5_mms_R1_L_BMI_Plate41WellH11_R1	National Ecological Observatory Network (https://doi.org/10.48443/fzzj-g053)
BMI_HVC57BGX5_mms_R1_L_BMI_Plate42WellA3_R1	National Ecological Observatory Network (https://doi.org/10.48443/fzzj-g053)
BMI_HVC57BGX5_mms_R1_M_BMI_Plate41WellH8_R1	National Ecological Observatory Network (https://doi.org/10.48443/fzzj-g053)
BMI_HVC57BGX5_mms_R1_N_BMI_Plate41WellH5_R1	National Ecological Observatory Network (https://doi.org/10.48443/fzzj-g053)
BMI_HVC57BGX5_mms_R1_O_BMI_Plate42WellA8_R1	National Ecological Observatory Network (https://doi.org/10.48443/fzzj-g053)
BMI_HVC57BGX5_mms_R1_P_BMI_Plate42WellC1_R1	National Ecological Observatory Network (https://doi.org/10.48443/fzzj-g053)
BMI_HVFYCBGX5_mms_R1_A_Plate42WellC2_R1	National Ecological Observatory Network (https://doi.org/10.48443/fzzj-g053)
BMI_HVFYCBGX5_mms_R1_A_Plate42WellC3_R1	National Ecological Observatory Network (https://doi.org/10.48443/fzzj-g053)
BMI_HVFYCBGX5_mms_R1_A_Plate42WellC5_R1	National Ecological Observatory Network (https://doi.org/10.48443/fzzj-g053)
BMI_HVFYCBGX5_mms_R1_A_Plate42WellC6_R1	National Ecological Observatory Network (https://doi.org/10.48443/fzzj-g053)
BMI_HVFYCBGX5_mms_R1_A_Plate42WellD5_R1	National Ecological Observatory Network (https://doi.org/10.48443/fzzj-g053)
BMI_HVFYCBGX5_mms_R1_A_Plate42WellE10_R1	National Ecological Observatory Network (https://doi.org/10.48443/fzzj-g053)
BMI_HVFYCBGX5_mms_R1_A_Plate42WellE11_R1	National Ecological Observatory Network (https://doi.org/10.48443/fzzj-g053)
BMI_HVFYCBGX5_mms_R1_A_Plate42WellE2_R1	National Ecological Observatory Network (https://doi.org/10.48443/fzzj-g053)
BMI_HVFYCBGX5_mms_R1_A_Plate42WellE6_R1	National Ecological Observatory Network (https://doi.org/10.48443/fzzj-g053)
BMI_HVFYCBGX5_mms_R1_A_Plate42WellF2_R1	National Ecological Observatory Network (https://doi.org/10.48443/fzzj-g053)
BMI_HVFYCBGX5_mms_R1_A_Plate42WellF3_R1	National Ecological Observatory Network (https://doi.org/10.48443/fzzj-g053)
BMI_HVFYCBGX5_mms_R1_A_Plate42WellF4_R1	National Ecological Observatory Network (https://doi.org/10.48443/fzzj-g053)
BMI_HVFYCBGX5_mms_R1_B_Plate42WellC4_R1	National Ecological Observatory Network (https://doi.org/10.48443/fzzj-g053)
BMI_HVFYCBGX5_mms_R1_B_Plate42WellD12_R1	National Ecological Observatory Network (https://doi.org/10.48443/fzzj-g053)
BMI_HVFYCBGX5_mms_R1_B_Plate42WellD4_R1	National Ecological Observatory Network (https://doi.org/10.48443/fzzj-g053)
BMI_HVFYCBGX5_mms_R1_B_Plate42WellD8_R1	National Ecological Observatory Network (https://doi.org/10.48443/fzzj-g053)
BMI_HVFYCBGX5_mms_R1_B_Plate42WellE12_R1	National Ecological Observatory Network (https://doi.org/10.48443/fzzj-g053)
BMI_HVFYCBGX5_mms_R1_B_Plate42WellE4_R1	National Ecological Observatory Network (https://doi.org/10.48443/fzzj-g053)
BMI_HVFYCBGX5_mms_R1_B_Plate42WellF5_R1	National Ecological Observatory Network (https://doi.org/10.48443/fzzj-g053)
BMI_HVFYCBGX5_mms_R1_C_Plate42WellC12_R1	National Ecological Observatory Network (https://doi.org/10.48443/fzzj-g053)
BMI_HVFYCBGX5_mms_R1_C_Plate42WellD10_R1	National Ecological Observatory Network (https://doi.org/10.48443/fzzj-g053)
BMI_HVFYCBGX5_mms_R1_C_Plate42WellD11_R1	National Ecological Observatory Network (https://doi.org/10.48443/fzzj-g053)
BMI_HVFYCBGX5_mms_R1_C_Plate42WellD3_R1	National Ecological Observatory Network (https://doi.org/10.48443/fzzj-g053)
BMI_HVFYCBGX5_mms_R1_C_Plate42WellD9_R1	National Ecological Observatory Network (https://doi.org/10.48443/fzzj-g053)
BMI_HVFYCBGX5_mms_R1_C_Plate42WellE3_R1	National Ecological Observatory Network (https://doi.org/10.48443/fzzj-g053)
BMI_HVFYCBGX5_mms_R1_D_Plate42WellD6_R1	National Ecological Observatory Network (https://doi.org/10.48443/fzzj-g053)
BMI_HVFYCBGX5_mms_R1_D_Plate42WellE1_R1	National Ecological Observatory Network (https://doi.org/10.48443/fzzj-g053)
BMI_HVFYCBGX5_mms_R1_D_Plate42WellE7_R1	National Ecological Observatory Network (https://doi.org/10.48443/fzzj-g053)
BMI_HVFYCBGX5_mms_R1_D_Plate42WellE9_R1	National Ecological Observatory Network (https://doi.org/10.48443/fzzj-g053)
BMI_HVFYCBGX5_mms_R1_E_Plate42WellD2_R1	National Ecological Observatory Network (https://doi.org/10.48443/fzzj-g053)
BMI_HVFYCBGX5_mms_R1_E_Plate42WellE5_R1	National Ecological Observatory Network (https://doi.org/10.48443/fzzj-g053)
BMI_HVFYCBGX5_mms_R1_E_Plate42WellF1_R1	National Ecological Observatory Network (https://doi.org/10.48443/fzzj-g053)
BMI_HVFYCBGX5_mms_R1_F_Plate42WellD7_R1	National Ecological Observatory Network (https://doi.org/10.48443/fzzj-g053)
BMI_HVFYCBGX5_mms_R1_F_Plate42WellE8_R1	National Ecological Observatory Network (https://doi.org/10.48443/fzzj-g053)
BMI_HVFYCBGX5_mms_R1_G_Plate42WellD1_R1	National Ecological Observatory Network (https://doi.org/10.48443/fzzj-g053)
BMI_HVKLYBGX5_mms_R1_A_BMI_Plate42WellH10_R1	National Ecological Observatory Network (https://doi.org/10.48443/fzzj-g053)
BMI_HVKLYBGX5_mms_R1_A_BMI_Plate42WellH11_R1	National Ecological Observatory Network (https://doi.org/10.48443/fzzj-g053)
BMI_HVKLYBGX5_mms_R1_B_BMI_Plate42WellF10_R1	National Ecological Observatory Network (https://doi.org/10.48443/fzzj-g053)
BMI_HVKLYBGX5_mms_R1_B_BMI_Plate42WellF11_R1	National Ecological Observatory Network (https://doi.org/10.48443/fzzj-g053)
BMI_HVKLYBGX5_mms_R1_B_BMI_Plate42WellF12_R1	National Ecological Observatory Network (https://doi.org/10.48443/fzzj-g053)
BMI_HVKLYBGX5_mms_R1_B_BMI_Plate42WellF6_R1	National Ecological Observatory Network (https://doi.org/10.48443/fzzj-g053)
BMI_HVKLYBGX5_mms_R1_B_BMI_Plate42WellF8_R1	National Ecological Observatory Network (https://doi.org/10.48443/fzzj-g053)
BMI_HVKLYBGX5_mms_R1_C_BMI_Plate42WellG1_R1	National Ecological Observatory Network (https://doi.org/10.48443/fzzj-g053)
BMI_HVKLYBGX5_mms_R1_C_BMI_Plate42WellG2_R1	National Ecological Observatory Network (https://doi.org/10.48443/fzzj-g053)
BMI_HVKLYBGX5_mms_R1_C_BMI_Plate42WellG3_R1	National Ecological Observatory Network (https://doi.org/10.48443/fzzj-g053)
BMI_HVKLYBGX5_mms_R1_C_BMI_Plate42WellG4_R1	National Ecological Observatory Network (https://doi.org/10.48443/fzzj-g053)
BMI_HVKLYBGX5_mms_R1_D_BMI_Plate42WellG10_R1	National Ecological Observatory Network (https://doi.org/10.48443/fzzj-g053)
BMI_HVKLYBGX5_mms_R1_D_BMI_Plate42WellG5_R1	National Ecological Observatory Network (https://doi.org/10.48443/fzzj-g053)
BMI_HVKLYBGX5_mms_R1_D_BMI_Plate42WellG6_R1	National Ecological Observatory Network (https://doi.org/10.48443/fzzj-g053)
BMI_HVKLYBGX5_mms_R1_D_BMI_Plate42WellG7_R1	National Ecological Observatory Network (https://doi.org/10.48443/fzzj-g053)
BMI_HVKLYBGX5_mms_R1_D_BMI_Plate42WellG8_R1	National Ecological Observatory Network (https://doi.org/10.48443/fzzj-g053)
BMI_HVKLYBGX5_mms_R1_D_BMI_Plate42WellG9_R1	National Ecological Observatory Network (https://doi.org/10.48443/fzzj-g053)
BMI_HVKLYBGX5_mms_R1_E_BMI_Plate42WellG11_R1	National Ecological Observatory Network (https://doi.org/10.48443/fzzj-g053)
BMI_HVKLYBGX5_mms_R1_E_BMI_Plate42WellG12_R1	National Ecological Observatory Network (https://doi.org/10.48443/fzzj-g053)
BMI_HVKLYBGX5_mms_R1_E_BMI_Plate42WellH1_R1	National Ecological Observatory Network (https://doi.org/10.48443/fzzj-g053)
BMI_HVKLYBGX5_mms_R1_E_BMI_Plate42WellH2_R1	National Ecological Observatory Network (https://doi.org/10.48443/fzzj-g053)
BMI_HVKLYBGX5_mms_R1_E_BMI_Plate42WellH3_R1	National Ecological Observatory Network (https://doi.org/10.48443/fzzj-g053)
BMI_HVKLYBGX5_mms_R1_E_BMI_Plate42WellH4_R1	National Ecological Observatory Network (https://doi.org/10.48443/fzzj-g053)
BMI_HVKLYBGX5_mms_R1_F_BMI_Plate42WellH5_R1	National Ecological Observatory Network (https://doi.org/10.48443/fzzj-g053)
BMI_HVKLYBGX5_mms_R1_F_BMI_Plate42WellH6_R1	National Ecological Observatory Network (https://doi.org/10.48443/fzzj-g053)
BMI_HVKLYBGX5_mms_R1_F_BMI_Plate42WellH7_R1	National Ecological Observatory Network (https://doi.org/10.48443/fzzj-g053)
BMI_HVKLYBGX5_mms_R1_F_BMI_Plate42WellH8_R1	National Ecological Observatory Network (https://doi.org/10.48443/fzzj-g053)
BMI_HVKLYBGX5_mms_R1_F_BMI_Plate42WellH9_R1	National Ecological Observatory Network (https://doi.org/10.48443/fzzj-g053)
BMI_HWTKKBGX7_mms_R1_A_BMI_Plate81WellA11_R1	National Ecological Observatory Network (https://doi.org/10.48443/fzzj-g053)
BMI_HWTKKBGX7_mms_R1_B_BMI_Plate81WellB5_R1	National Ecological Observatory Network (https://doi.org/10.48443/fzzj-g053)
BMI_HWTKKBGX7_mms_R1_B_BMI_Plate81WellD6_R1	National Ecological Observatory Network (https://doi.org/10.48443/fzzj-g053)
BMI_HWTKKBGX7_mms_R1_C_BMI_Plate81WellC4_R1	National Ecological Observatory Network (https://doi.org/10.48443/fzzj-g053)
BMI_HWTKKBGX7_mms_R1_C_BMI_Plate81WellE1_R1	National Ecological Observatory Network (https://doi.org/10.48443/fzzj-g053)
BMI_HWTKKBGX7_mms_R1_D_BMI_Plate81WellA2_R1	National Ecological Observatory Network (https://doi.org/10.48443/fzzj-g053)
BMI_HWTKKBGX7_mms_R1_D_BMI_Plate81WellA6_R1	National Ecological Observatory Network (https://doi.org/10.48443/fzzj-g053)
BMI_HWTKKBGX7_mms_R1_D_BMI_Plate81WellC6_R1	National Ecological Observatory Network (https://doi.org/10.48443/fzzj-g053)
BMI_HWTKKBGX7_mms_R1_E_BMI_Plate81WellA3_R1	National Ecological Observatory Network (https://doi.org/10.48443/fzzj-g053)
BMI_HWTKKBGX7_mms_R1_E_BMI_Plate81WellA4_R1	National Ecological Observatory Network (https://doi.org/10.48443/fzzj-g053)
BMI_HWTKKBGX7_mms_R1_E_BMI_Plate81WellA5_R1	National Ecological Observatory Network (https://doi.org/10.48443/fzzj-g053)
BMI_HWTKKBGX7_mms_R1_E_BMI_Plate81WellC2_R1	National Ecological Observatory Network (https://doi.org/10.48443/fzzj-g053)
BMI_HWTKKBGX7_mms_R1_E_BMI_Plate81WellE4_R1	National Ecological Observatory Network (https://doi.org/10.48443/fzzj-g053)
BMI_HWTKKBGX7_mms_R1_F_BMI_Plate81WellA10_R1	National Ecological Observatory Network (https://doi.org/10.48443/fzzj-g053)
BMI_HWTKKBGX7_mms_R1_F_BMI_Plate81WellC3_R1	National Ecological Observatory Network (https://doi.org/10.48443/fzzj-g053)
BMI_HWTKKBGX7_mms_R1_F_BMI_Plate81WellD2_R1	National Ecological Observatory Network (https://doi.org/10.48443/fzzj-g053)
BMI_HWTKKBGX7_mms_R1_F_BMI_Plate81WellD5_R1	National Ecological Observatory Network (https://doi.org/10.48443/fzzj-g053)
BMI_HWTKKBGX7_mms_R1_F_BMI_Plate81WellE3_R1	National Ecological Observatory Network (https://doi.org/10.48443/fzzj-g053)
BMI_HWTKKBGX7_mms_R1_F_BMI_Plate81WellE5_R1	National Ecological Observatory Network (https://doi.org/10.48443/fzzj-g053)
BMI_HWTKKBGX7_mms_R1_G_BMI_Plate81WellB2_R1	National Ecological Observatory Network (https://doi.org/10.48443/fzzj-g053)
BMI_HWTKKBGX7_mms_R1_G_BMI_Plate81WellC1_R1	National Ecological Observatory Network (https://doi.org/10.48443/fzzj-g053)
BMI_HWTKKBGX7_mms_R1_G_BMI_Plate81WellC5_R1	National Ecological Observatory Network (https://doi.org/10.48443/fzzj-g053)
BMI_HWTKKBGX7_mms_R1_G_BMI_Plate81WellD1_R1	National Ecological Observatory Network (https://doi.org/10.48443/fzzj-g053)
BMI_HWTKKBGX7_mms_R1_H_BMI_Plate81WellA7_R1	National Ecological Observatory Network (https://doi.org/10.48443/fzzj-g053)
BMI_HWTKKBGX7_mms_R1_H_BMI_Plate81WellA8_R1	National Ecological Observatory Network (https://doi.org/10.48443/fzzj-g053)
BMI_HWTKKBGX7_mms_R1_H_BMI_Plate81WellB1_R1	National Ecological Observatory Network (https://doi.org/10.48443/fzzj-g053)
BMI_HWTKKBGX7_mms_R1_H_BMI_Plate81WellB11_R1	National Ecological Observatory Network (https://doi.org/10.48443/fzzj-g053)
BMI_HWTKKBGX7_mms_R1_H_BMI_Plate81WellB4_R1	National Ecological Observatory Network (https://doi.org/10.48443/fzzj-g053)
BMI_HWTKKBGX7_mms_R1_H_BMI_Plate81WellB8_R1	National Ecological Observatory Network (https://doi.org/10.48443/fzzj-g053)
BMI_HWTKKBGX7_mms_R1_H_BMI_Plate81WellC11_R1	National Ecological Observatory Network (https://doi.org/10.48443/fzzj-g053)
BMI_HWTKKBGX7_mms_R1_H_BMI_Plate81WellD11_R1	National Ecological Observatory Network (https://doi.org/10.48443/fzzj-g053)
BMI_HWTKKBGX7_mms_R1_I_BMI_Plate81WellB12_R1	National Ecological Observatory Network (https://doi.org/10.48443/fzzj-g053)
BMI_HWTKKBGX7_mms_R1_I_BMI_Plate81WellC10_R1	National Ecological Observatory Network (https://doi.org/10.48443/fzzj-g053)
BMI_HWTKKBGX7_mms_R1_I_BMI_Plate81WellC8_R1	National Ecological Observatory Network (https://doi.org/10.48443/fzzj-g053)
BMI_HWTKKBGX7_mms_R1_I_BMI_Plate81WellD10_R1	National Ecological Observatory Network (https://doi.org/10.48443/fzzj-g053)
BMI_HWTKKBGX7_mms_R1_I_BMI_Plate81WellD12_R1	National Ecological Observatory Network (https://doi.org/10.48443/fzzj-g053)
BMI_HWTKKBGX7_mms_R1_I_BMI_Plate81WellE10_R1	National Ecological Observatory Network (https://doi.org/10.48443/fzzj-g053)
BMI_HWTKKBGX7_mms_R1_I_BMI_Plate81WellE2_R1	National Ecological Observatory Network (https://doi.org/10.48443/fzzj-g053)
BMI_HWTKKBGX7_mms_R1_I_BMI_Plate81WellE8_R1	National Ecological Observatory Network (https://doi.org/10.48443/fzzj-g053)
BMI_HWTKKBGX7_mms_R1_J_BMI_Plate81WellA12_R1	National Ecological Observatory Network (https://doi.org/10.48443/fzzj-g053)
BMI_HWTKKBGX7_mms_R1_J_BMI_Plate81WellA9_R1	National Ecological Observatory Network (https://doi.org/10.48443/fzzj-g053)
BMI_HWTKKBGX7_mms_R1_J_BMI_Plate81WellB10_R1	National Ecological Observatory Network (https://doi.org/10.48443/fzzj-g053)
BMI_HWTKKBGX7_mms_R1_J_BMI_Plate81WellB3_R1	National Ecological Observatory Network (https://doi.org/10.48443/fzzj-g053)
BMI_HWTKKBGX7_mms_R1_J_BMI_Plate81WellB6_R1	National Ecological Observatory Network (https://doi.org/10.48443/fzzj-g053)
BMI_HWTKKBGX7_mms_R1_J_BMI_Plate81WellB7_R1	National Ecological Observatory Network (https://doi.org/10.48443/fzzj-g053)
BMI_HWTKKBGX7_mms_R1_J_BMI_Plate81WellB9_R1	National Ecological Observatory Network (https://doi.org/10.48443/fzzj-g053)
BMI_HWTKKBGX7_mms_R1_J_BMI_Plate81WellC12_R1	National Ecological Observatory Network (https://doi.org/10.48443/fzzj-g053)
BMI_HWTKKBGX7_mms_R1_J_BMI_Plate81WellC7_R1	National Ecological Observatory Network (https://doi.org/10.48443/fzzj-g053)
BMI_HWTKKBGX7_mms_R1_J_BMI_Plate81WellD3_R1	National Ecological Observatory Network (https://doi.org/10.48443/fzzj-g053)
BMI_HWTKKBGX7_mms_R1_J_BMI_Plate81WellD7_R1	National Ecological Observatory Network (https://doi.org/10.48443/fzzj-g053)
BMI_HWTKKBGX7_mms_R1_J_BMI_Plate81WellD8_R1	National Ecological Observatory Network (https://doi.org/10.48443/fzzj-g053)
BMI_HWTKKBGX7_mms_R1_J_BMI_Plate81WellD9_R1	National Ecological Observatory Network (https://doi.org/10.48443/fzzj-g053)
BMI_HWTKKBGX7_mms_R1_J_BMI_Plate81WellE9_R1	National Ecological Observatory Network (https://doi.org/10.48443/fzzj-g053)
BMI_HWTY2BGX7_R1_C_BMI_Plate20WellA10_R1	National Ecological Observatory Network (https://doi.org/10.48443/fzzj-g053)
BMI_HWTY2BGX7_R1_C_BMI_Plate20WellB1_R1	National Ecological Observatory Network (https://doi.org/10.48443/fzzj-g053)
BMI_HWTY2BGX7_R1_D_BMI_Plate20WellA11_R1	National Ecological Observatory Network (https://doi.org/10.48443/fzzj-g053)
BMI_HWTY2BGX7_R1_E_BMI_Plate20WellB2_R1	National Ecological Observatory Network (https://doi.org/10.48443/fzzj-g053)
BMI_HWTY2BGX7_R1_E_BMI_Plate20WellB3_R1	National Ecological Observatory Network (https://doi.org/10.48443/fzzj-g053)
BMI_HWTY2BGX7_R1_E_BMI_Plate20WellB4_R1	National Ecological Observatory Network (https://doi.org/10.48443/fzzj-g053)
BMI_HWVCLBGX7_mms_R1_B_BMI_Plate75WellF11_R1	National Ecological Observatory Network (https://doi.org/10.48443/fzzj-g053)
BMI_HWVCLBGX7_mms_R1_J_BMI_Plate75WellE11_R1	National Ecological Observatory Network (https://doi.org/10.48443/fzzj-g053)
BMI_HWVCLBGX7_mms_R1_J_BMI_Plate75WellG11_R1	National Ecological Observatory Network (https://doi.org/10.48443/fzzj-g053)
BMI_HWVCLBGX7_mms_R1_J_BMI_Plate75WellH11_R1	National Ecological Observatory Network (https://doi.org/10.48443/fzzj-g053)
BMI_HWVCMBGX7_R1_C_BMI_Plate88WellH6_R1	National Ecological Observatory Network (https://doi.org/10.48443/fzzj-g053)
BMI_HWVCMBGX7_R1_C_BMI_Plate88WellH7_R1	National Ecological Observatory Network (https://doi.org/10.48443/fzzj-g053)
BMI_HWVCMBGX7_R1_D_BMI_Plate88WellH5_R1	National Ecological Observatory Network (https://doi.org/10.48443/fzzj-g053)
BMI_HWVCMBGX7_R1_D_BMI_Plate88WellH8_R1	National Ecological Observatory Network (https://doi.org/10.48443/fzzj-g053)
BMI_HWVCMBGX7_R1_E_BMI_Plate88WellH3_R1	National Ecological Observatory Network (https://doi.org/10.48443/fzzj-g053)
BMI_HWVCMBGX7_R1_E_BMI_Plate88WellH4_R1	National Ecological Observatory Network (https://doi.org/10.48443/fzzj-g053)
BMI_HWVCMBGX7_R1_F_BMI_Plate88WellH10_R1	National Ecological Observatory Network (https://doi.org/10.48443/fzzj-g053)
BMI_HWVCMBGX7_R1_G_BMI_Plate88WellH11_R1	National Ecological Observatory Network (https://doi.org/10.48443/fzzj-g053)
BMI_HWVCMBGX7_R1_H_BMI_Plate88WellH2_R1	National Ecological Observatory Network (https://doi.org/10.48443/fzzj-g053)
BMI_HWVCMBGX7_R1_H_BMI_Plate88WellH9_R1	National Ecological Observatory Network (https://doi.org/10.48443/fzzj-g053)
BMI_HWVWMBGX7_mms_R1_A_BMI_Plate81WellH2_R1	National Ecological Observatory Network (https://doi.org/10.48443/fzzj-g053)
BMI_HWVWMBGX7_mms_R1_A_BMI_Plate81WellH7_R1	National Ecological Observatory Network (https://doi.org/10.48443/fzzj-g053)
BMI_HWVWMBGX7_mms_R1_A_BMI_Plate88WellB4_R1	National Ecological Observatory Network (https://doi.org/10.48443/fzzj-g053)
BMI_HWVWMBGX7_mms_R1_B_BMI_Plate81WellE12_R1	National Ecological Observatory Network (https://doi.org/10.48443/fzzj-g053)
BMI_HWVWMBGX7_mms_R1_B_BMI_Plate81WellF8_R1	National Ecological Observatory Network (https://doi.org/10.48443/fzzj-g053)
BMI_HWVWMBGX7_mms_R1_B_BMI_Plate81WellH4_R1	National Ecological Observatory Network (https://doi.org/10.48443/fzzj-g053)
BMI_HWVWMBGX7_mms_R1_B_BMI_Plate88WellA2_R1	National Ecological Observatory Network (https://doi.org/10.48443/fzzj-g053)
BMI_HWVWMBGX7_mms_R1_C_BMI_Plate81WellG2_R1	National Ecological Observatory Network (https://doi.org/10.48443/fzzj-g053)
BMI_HWVWMBGX7_mms_R1_C_BMI_Plate81WellG3_R1	National Ecological Observatory Network (https://doi.org/10.48443/fzzj-g053)
BMI_HWVWMBGX7_mms_R1_C_BMI_Plate81WellG8_R1	National Ecological Observatory Network (https://doi.org/10.48443/fzzj-g053)
BMI_HWVWMBGX7_mms_R1_C_BMI_Plate81WellG9_R1	National Ecological Observatory Network (https://doi.org/10.48443/fzzj-g053)
BMI_HWVWMBGX7_mms_R1_D_BMI_Plate81WellF5_R1	National Ecological Observatory Network (https://doi.org/10.48443/fzzj-g053)
BMI_HWVWMBGX7_mms_R1_D_BMI_Plate81WellG4_R1	National Ecological Observatory Network (https://doi.org/10.48443/fzzj-g053)
BMI_HWVWMBGX7_mms_R1_D_BMI_Plate81WellG5_R1	National Ecological Observatory Network (https://doi.org/10.48443/fzzj-g053)
BMI_HWVWMBGX7_mms_R1_D_BMI_Plate81WellH1_R1	National Ecological Observatory Network (https://doi.org/10.48443/fzzj-g053)
BMI_HWVWMBGX7_mms_R1_D_BMI_Plate88WellB6_R1	National Ecological Observatory Network (https://doi.org/10.48443/fzzj-g053)
BMI_HWVWMBGX7_mms_R1_E_BMI_Plate81WellF9_R1	National Ecological Observatory Network (https://doi.org/10.48443/fzzj-g053)
BMI_HWVWMBGX7_mms_R1_E_BMI_Plate81WellG1_R1	National Ecological Observatory Network (https://doi.org/10.48443/fzzj-g053)
BMI_HWVWMBGX7_mms_R1_E_BMI_Plate81WellG10_R1	National Ecological Observatory Network (https://doi.org/10.48443/fzzj-g053)
BMI_HWVWMBGX7_mms_R1_E_BMI_Plate81WellG6_R1	National Ecological Observatory Network (https://doi.org/10.48443/fzzj-g053)
BMI_HWVWMBGX7_mms_R1_E_BMI_Plate81WellH5_R1	National Ecological Observatory Network (https://doi.org/10.48443/fzzj-g053)
BMI_HWVWMBGX7_mms_R1_F_BMI_Plate81WellF2_R1	National Ecological Observatory Network (https://doi.org/10.48443/fzzj-g053)
BMI_HWVWMBGX7_mms_R1_F_BMI_Plate81WellF3_R1	National Ecological Observatory Network (https://doi.org/10.48443/fzzj-g053)
BMI_HWVWMBGX7_mms_R1_F_BMI_Plate81WellG11_R1	National Ecological Observatory Network (https://doi.org/10.48443/fzzj-g053)
BMI_HWVWMBGX7_mms_R1_F_BMI_Plate81WellH11_R1	National Ecological Observatory Network (https://doi.org/10.48443/fzzj-g053)
BMI_HWVWMBGX7_mms_R1_F_BMI_Plate81WellH6_R1	National Ecological Observatory Network (https://doi.org/10.48443/fzzj-g053)
BMI_HWVWMBGX7_mms_R1_F_BMI_Plate88WellB2_R1	National Ecological Observatory Network (https://doi.org/10.48443/fzzj-g053)
BMI_HWVWMBGX7_mms_R1_G_BMI_Plate81WellE11_R1	National Ecological Observatory Network (https://doi.org/10.48443/fzzj-g053)
BMI_HWVWMBGX7_mms_R1_G_BMI_Plate81WellF7_R1	National Ecological Observatory Network (https://doi.org/10.48443/fzzj-g053)
BMI_HWVWMBGX7_mms_R1_G_BMI_Plate81WellH10_R1	National Ecological Observatory Network (https://doi.org/10.48443/fzzj-g053)
BMI_HWVWMBGX7_mms_R1_G_BMI_Plate88WellA4_R1	National Ecological Observatory Network (https://doi.org/10.48443/fzzj-g053)
BMI_HWVWMBGX7_mms_R1_G_BMI_Plate88WellA5_R1	National Ecological Observatory Network (https://doi.org/10.48443/fzzj-g053)
BMI_HWVWMBGX7_mms_R1_G_BMI_Plate88WellA7_R1	National Ecological Observatory Network (https://doi.org/10.48443/fzzj-g053)
BMI_HWVWMBGX7_mms_R1_G_BMI_Plate88WellB5_R1	National Ecological Observatory Network (https://doi.org/10.48443/fzzj-g053)
BMI_HWVWMBGX7_mms_R1_H_BMI_Plate81WellF1_R1	National Ecological Observatory Network (https://doi.org/10.48443/fzzj-g053)
BMI_HWVWMBGX7_mms_R1_H_BMI_Plate81WellG12_R1	National Ecological Observatory Network (https://doi.org/10.48443/fzzj-g053)
BMI_HWVWMBGX7_mms_R1_H_BMI_Plate81WellH3_R1	National Ecological Observatory Network (https://doi.org/10.48443/fzzj-g053)
BMI_HWVWMBGX7_mms_R1_H_BMI_Plate88WellA3_R1	National Ecological Observatory Network (https://doi.org/10.48443/fzzj-g053)
BMI_HWVWMBGX7_mms_R1_H_BMI_Plate88WellB1_R1	National Ecological Observatory Network (https://doi.org/10.48443/fzzj-g053)
BMI_HWVWMBGX7_mms_R1_H_BMI_Plate88WellB10_R1	National Ecological Observatory Network (https://doi.org/10.48443/fzzj-g053)
BMI_HWVWMBGX7_mms_R1_H_BMI_Plate88WellB3_R1	National Ecological Observatory Network (https://doi.org/10.48443/fzzj-g053)
BMI_HWVWMBGX7_mms_R1_I_BMI_Plate81WellF12_R1	National Ecological Observatory Network (https://doi.org/10.48443/fzzj-g053)
BMI_HWVWMBGX7_mms_R1_I_BMI_Plate81WellH8_R1	National Ecological Observatory Network (https://doi.org/10.48443/fzzj-g053)
BMI_HWVWMBGX7_mms_R1_I_BMI_Plate88WellA9_R1	National Ecological Observatory Network (https://doi.org/10.48443/fzzj-g053)
BMI_HWVWMBGX7_mms_R1_I_BMI_Plate88WellB11_R1	National Ecological Observatory Network (https://doi.org/10.48443/fzzj-g053)
BMI_HWVWMBGX7_mms_R1_I_BMI_Plate88WellB12_R1	National Ecological Observatory Network (https://doi.org/10.48443/fzzj-g053)
BMI_HWVWMBGX7_mms_R1_I_BMI_Plate88WellB7_R1	National Ecological Observatory Network (https://doi.org/10.48443/fzzj-g053)
BMI_HWVWMBGX7_mms_R1_I_BMI_Plate88WellB8_R1	National Ecological Observatory Network (https://doi.org/10.48443/fzzj-g053)
BMI_HWVWMBGX7_mms_R1_I_BMI_Plate88WellB9_R1	National Ecological Observatory Network (https://doi.org/10.48443/fzzj-g053)
BMI_HWVWMBGX7_mms_R1_J_BMI_Plate81WellF10_R1	National Ecological Observatory Network (https://doi.org/10.48443/fzzj-g053)
BMI_HWVWMBGX7_mms_R1_J_BMI_Plate81WellF11_R1	National Ecological Observatory Network (https://doi.org/10.48443/fzzj-g053)
BMI_HWVWMBGX7_mms_R1_J_BMI_Plate81WellF4_R1	National Ecological Observatory Network (https://doi.org/10.48443/fzzj-g053)
BMI_HWVWMBGX7_mms_R1_J_BMI_Plate81WellF6_R1	National Ecological Observatory Network (https://doi.org/10.48443/fzzj-g053)
BMI_HWVWMBGX7_mms_R1_J_BMI_Plate81WellG7_R1	National Ecological Observatory Network (https://doi.org/10.48443/fzzj-g053)
BMI_HWVWMBGX7_mms_R1_J_BMI_Plate81WellH9_R1	National Ecological Observatory Network (https://doi.org/10.48443/fzzj-g053)
BMI_HWVWMBGX7_mms_R1_J_BMI_Plate88WellA10_R1	National Ecological Observatory Network (https://doi.org/10.48443/fzzj-g053)
BMI_HWVWMBGX7_mms_R1_J_BMI_Plate88WellA11_R1	National Ecological Observatory Network (https://doi.org/10.48443/fzzj-g053)
BMI_HWVWMBGX7_mms_R1_J_BMI_Plate88WellA12_R1	National Ecological Observatory Network (https://doi.org/10.48443/fzzj-g053)
BMI_HWVWMBGX7_mms_R1_J_BMI_Plate88WellA6_R1	National Ecological Observatory Network (https://doi.org/10.48443/fzzj-g053)
BMI_HWVWMBGX7_mms_R1_J_BMI_Plate88WellA8_R1	National Ecological Observatory Network (https://doi.org/10.48443/fzzj-g053)
BMI_HWWGYBGX7_R1_A_BMI_Plate88WellC10_R1	National Ecological Observatory Network (https://doi.org/10.48443/fzzj-g053)
BMI_HWWGYBGX7_R1_A_BMI_Plate88WellC12_R1	National Ecological Observatory Network (https://doi.org/10.48443/fzzj-g053)
BMI_HWWGYBGX7_R1_A_BMI_Plate88WellD12_R1	National Ecological Observatory Network (https://doi.org/10.48443/fzzj-g053)
BMI_HWWGYBGX7_R1_A_BMI_Plate88WellE6_R1	National Ecological Observatory Network (https://doi.org/10.48443/fzzj-g053)
BMI_HWWGYBGX7_R1_A_BMI_Plate88WellF5_R1	National Ecological Observatory Network (https://doi.org/10.48443/fzzj-g053)
BMI_HWWGYBGX7_R1_A_BMI_Plate88WellG9_R1	National Ecological Observatory Network (https://doi.org/10.48443/fzzj-g053)
BMI_HWWGYBGX7_R1_B_BMI_Plate88WellC6_R1	National Ecological Observatory Network (https://doi.org/10.48443/fzzj-g053)
BMI_HWWGYBGX7_R1_B_BMI_Plate88WellD11_R1	National Ecological Observatory Network (https://doi.org/10.48443/fzzj-g053)
BMI_HWWGYBGX7_R1_B_BMI_Plate88WellE10_R1	National Ecological Observatory Network (https://doi.org/10.48443/fzzj-g053)
BMI_HWWGYBGX7_R1_B_BMI_Plate88WellE12_R1	National Ecological Observatory Network (https://doi.org/10.48443/fzzj-g053)
BMI_HWWGYBGX7_R1_B_BMI_Plate88WellE9_R1	National Ecological Observatory Network (https://doi.org/10.48443/fzzj-g053)
BMI_HWWGYBGX7_R1_B_BMI_Plate88WellF12_R1	National Ecological Observatory Network (https://doi.org/10.48443/fzzj-g053)
BMI_HWWGYBGX7_R1_B_BMI_Plate88WellG12_R1	National Ecological Observatory Network (https://doi.org/10.48443/fzzj-g053)
BMI_HWWGYBGX7_R1_C_BMI_Plate88WellC7_R1	National Ecological Observatory Network (https://doi.org/10.48443/fzzj-g053)
BMI_HWWGYBGX7_R1_C_BMI_Plate88WellD10_R1	National Ecological Observatory Network (https://doi.org/10.48443/fzzj-g053)
BMI_HWWGYBGX7_R1_C_BMI_Plate88WellD9_R1	National Ecological Observatory Network (https://doi.org/10.48443/fzzj-g053)
BMI_HWWGYBGX7_R1_C_BMI_Plate88WellE5_R1	National Ecological Observatory Network (https://doi.org/10.48443/fzzj-g053)
BMI_HWWGYBGX7_R1_C_BMI_Plate88WellF9_R1	National Ecological Observatory Network (https://doi.org/10.48443/fzzj-g053)
BMI_HWWGYBGX7_R1_C_BMI_Plate88WellG11_R1	National Ecological Observatory Network (https://doi.org/10.48443/fzzj-g053)
BMI_HWWGYBGX7_R1_C_BMI_Plate88WellG2_R1	National Ecological Observatory Network (https://doi.org/10.48443/fzzj-g053)
BMI_HWWGYBGX7_R1_C_BMI_Plate88WellG8_R1	National Ecological Observatory Network (https://doi.org/10.48443/fzzj-g053)
BMI_HWWGYBGX7_R1_D_BMI_Plate88WellC11_R1	National Ecological Observatory Network (https://doi.org/10.48443/fzzj-g053)
BMI_HWWGYBGX7_R1_D_BMI_Plate88WellC5_R1	National Ecological Observatory Network (https://doi.org/10.48443/fzzj-g053)
BMI_HWWGYBGX7_R1_D_BMI_Plate88WellE4_R1	National Ecological Observatory Network (https://doi.org/10.48443/fzzj-g053)
BMI_HWWGYBGX7_R1_D_BMI_Plate88WellF2_R1	National Ecological Observatory Network (https://doi.org/10.48443/fzzj-g053)
BMI_HWWGYBGX7_R1_D_BMI_Plate88WellF4_R1	National Ecological Observatory Network (https://doi.org/10.48443/fzzj-g053)
BMI_HWWGYBGX7_R1_D_BMI_Plate88WellG3_R1	National Ecological Observatory Network (https://doi.org/10.48443/fzzj-g053)
BMI_HWWGYBGX7_R1_D_BMI_Plate88WellG5_R1	National Ecological Observatory Network (https://doi.org/10.48443/fzzj-g053)
BMI_HWWGYBGX7_R1_D_BMI_Plate88WellG7_R1	National Ecological Observatory Network (https://doi.org/10.48443/fzzj-g053)
BMI_HWWGYBGX7_R1_E_BMI_Plate88WellD1_R1	National Ecological Observatory Network (https://doi.org/10.48443/fzzj-g053)
BMI_HWWGYBGX7_R1_E_BMI_Plate88WellD2_R1	National Ecological Observatory Network (https://doi.org/10.48443/fzzj-g053)
BMI_HWWGYBGX7_R1_E_BMI_Plate88WellD5_R1	National Ecological Observatory Network (https://doi.org/10.48443/fzzj-g053)
BMI_HWWGYBGX7_R1_E_BMI_Plate88WellD8_R1	National Ecological Observatory Network (https://doi.org/10.48443/fzzj-g053)
BMI_HWWGYBGX7_R1_E_BMI_Plate88WellE2_R1	National Ecological Observatory Network (https://doi.org/10.48443/fzzj-g053)
BMI_HWWGYBGX7_R1_E_BMI_Plate88WellE3_R1	National Ecological Observatory Network (https://doi.org/10.48443/fzzj-g053)
BMI_HWWGYBGX7_R1_E_BMI_Plate88WellF1_R1	National Ecological Observatory Network (https://doi.org/10.48443/fzzj-g053)
BMI_HWWGYBGX7_R1_E_BMI_Plate88WellF10_R1	National Ecological Observatory Network (https://doi.org/10.48443/fzzj-g053)
BMI_HWWGYBGX7_R1_E_BMI_Plate88WellF6_R1	National Ecological Observatory Network (https://doi.org/10.48443/fzzj-g053)
BMI_HWWGYBGX7_R1_F_BMI_Plate88WellC1_R1	National Ecological Observatory Network (https://doi.org/10.48443/fzzj-g053)
BMI_HWWGYBGX7_R1_F_BMI_Plate88WellC2_R1	National Ecological Observatory Network (https://doi.org/10.48443/fzzj-g053)
BMI_HWWGYBGX7_R1_F_BMI_Plate88WellC3_R1	National Ecological Observatory Network (https://doi.org/10.48443/fzzj-g053)
BMI_HWWGYBGX7_R1_F_BMI_Plate88WellC4_R1	National Ecological Observatory Network (https://doi.org/10.48443/fzzj-g053)
BMI_HWWGYBGX7_R1_F_BMI_Plate88WellC8_R1	National Ecological Observatory Network (https://doi.org/10.48443/fzzj-g053)
BMI_HWWGYBGX7_R1_F_BMI_Plate88WellD3_R1	National Ecological Observatory Network (https://doi.org/10.48443/fzzj-g053)
BMI_HWWGYBGX7_R1_F_BMI_Plate88WellF7_R1	National Ecological Observatory Network (https://doi.org/10.48443/fzzj-g053)
BMI_HWWGYBGX7_R1_F_BMI_Plate88WellG1_R1	National Ecological Observatory Network (https://doi.org/10.48443/fzzj-g053)
BMI_HWWGYBGX7_R1_F_BMI_Plate88WellG10_R1	National Ecological Observatory Network (https://doi.org/10.48443/fzzj-g053)
BMI_HWWGYBGX7_R1_F_BMI_Plate88WellH1_R1	National Ecological Observatory Network (https://doi.org/10.48443/fzzj-g053)
BMI_HWWGYBGX7_R1_G_BMI_Plate88WellC9_R1	National Ecological Observatory Network (https://doi.org/10.48443/fzzj-g053)
BMI_HWWGYBGX7_R1_G_BMI_Plate88WellD4_R1	National Ecological Observatory Network (https://doi.org/10.48443/fzzj-g053)
BMI_HWWGYBGX7_R1_G_BMI_Plate88WellD7_R1	National Ecological Observatory Network (https://doi.org/10.48443/fzzj-g053)
BMI_HWWGYBGX7_R1_G_BMI_Plate88WellE1_R1	National Ecological Observatory Network (https://doi.org/10.48443/fzzj-g053)
BMI_HWWGYBGX7_R1_G_BMI_Plate88WellE11_R1	National Ecological Observatory Network (https://doi.org/10.48443/fzzj-g053)
BMI_HWWGYBGX7_R1_G_BMI_Plate88WellE7_R1	National Ecological Observatory Network (https://doi.org/10.48443/fzzj-g053)
BMI_HWWGYBGX7_R1_G_BMI_Plate88WellE8_R1	National Ecological Observatory Network (https://doi.org/10.48443/fzzj-g053)
BMI_HWWGYBGX7_R1_G_BMI_Plate88WellF11_R1	National Ecological Observatory Network (https://doi.org/10.48443/fzzj-g053)
BMI_HWWGYBGX7_R1_G_BMI_Plate88WellF3_R1	National Ecological Observatory Network (https://doi.org/10.48443/fzzj-g053)
BMI_HWWGYBGX7_R1_G_BMI_Plate88WellF8_R1	National Ecological Observatory Network (https://doi.org/10.48443/fzzj-g053)
BMI_HWWGYBGX7_R1_G_BMI_Plate88WellG4_R1	National Ecological Observatory Network (https://doi.org/10.48443/fzzj-g053)
BMI_HWWGYBGX7_R1_G_BMI_Plate88WellG6_R1	National Ecological Observatory Network (https://doi.org/10.48443/fzzj-g053)
ERR1700674	European Nucleotide archive (https://www.ebi.ac.uk/ena/browser/home)
ERR1700675	European Nucleotide archive (https://www.ebi.ac.uk/ena/browser/home)
ERR1700676	European Nucleotide archive (https://www.ebi.ac.uk/ena/browser/home)
ERR1700677	European Nucleotide archive (https://www.ebi.ac.uk/ena/browser/home)
ERR1700678	European Nucleotide archive (https://www.ebi.ac.uk/ena/browser/home)
ERR1700679	European Nucleotide archive (https://www.ebi.ac.uk/ena/browser/home)
ERR1700680	European Nucleotide archive (https://www.ebi.ac.uk/ena/browser/home)
ERR1700681	European Nucleotide archive (https://www.ebi.ac.uk/ena/browser/home)
ERR1700682	European Nucleotide archive (https://www.ebi.ac.uk/ena/browser/home)
ERR1700683	European Nucleotide archive (https://www.ebi.ac.uk/ena/browser/home)
ERR1700684	European Nucleotide archive (https://www.ebi.ac.uk/ena/browser/home)
ERR1700685	European Nucleotide archive (https://www.ebi.ac.uk/ena/browser/home)
ERR1700686	European Nucleotide archive (https://www.ebi.ac.uk/ena/browser/home)
ERR1700687	European Nucleotide archive (https://www.ebi.ac.uk/ena/browser/home)
ERR1700688	European Nucleotide archive (https://www.ebi.ac.uk/ena/browser/home)
ERR1700689	European Nucleotide archive (https://www.ebi.ac.uk/ena/browser/home)
ERR1700690	European Nucleotide archive (https://www.ebi.ac.uk/ena/browser/home)
ERR1700691	European Nucleotide archive (https://www.ebi.ac.uk/ena/browser/home)
ERR1700692	European Nucleotide archive (https://www.ebi.ac.uk/ena/browser/home)
ERR1700693	European Nucleotide archive (https://www.ebi.ac.uk/ena/browser/home)
ERR1700694	European Nucleotide archive (https://www.ebi.ac.uk/ena/browser/home)
ERR1700695	European Nucleotide archive (https://www.ebi.ac.uk/ena/browser/home)
ERR1700696	European Nucleotide archive (https://www.ebi.ac.uk/ena/browser/home)
ERR1700697	European Nucleotide archive (https://www.ebi.ac.uk/ena/browser/home)
ERR1700699	European Nucleotide archive (https://www.ebi.ac.uk/ena/browser/home)
ERR1700700	European Nucleotide archive (https://www.ebi.ac.uk/ena/browser/home)
ERR1700701	European Nucleotide archive (https://www.ebi.ac.uk/ena/browser/home)
ERR1700702	European Nucleotide archive (https://www.ebi.ac.uk/ena/browser/home)
ERR1700703	European Nucleotide archive (https://www.ebi.ac.uk/ena/browser/home)
ERR1700704	European Nucleotide archive (https://www.ebi.ac.uk/ena/browser/home)
ERR1700705	European Nucleotide archive (https://www.ebi.ac.uk/ena/browser/home)
ERR1700706	European Nucleotide archive (https://www.ebi.ac.uk/ena/browser/home)
ERR1700707	European Nucleotide archive (https://www.ebi.ac.uk/ena/browser/home)
ERR1700708	European Nucleotide archive (https://www.ebi.ac.uk/ena/browser/home)
ERR1700709	European Nucleotide archive (https://www.ebi.ac.uk/ena/browser/home)
ERR1700711	European Nucleotide archive (https://www.ebi.ac.uk/ena/browser/home)
ERR1700712	European Nucleotide archive (https://www.ebi.ac.uk/ena/browser/home)
ERR1700713	European Nucleotide archive (https://www.ebi.ac.uk/ena/browser/home)
ERR1700714	European Nucleotide archive (https://www.ebi.ac.uk/ena/browser/home)
ERR1700715	European Nucleotide archive (https://www.ebi.ac.uk/ena/browser/home)
ERR1700716	European Nucleotide archive (https://www.ebi.ac.uk/ena/browser/home)
ERR1700717	European Nucleotide archive (https://www.ebi.ac.uk/ena/browser/home)
ERR1700718	European Nucleotide archive (https://www.ebi.ac.uk/ena/browser/home)
ERR1700719	European Nucleotide archive (https://www.ebi.ac.uk/ena/browser/home)
ERR1700720	European Nucleotide archive (https://www.ebi.ac.uk/ena/browser/home)
ERR1700721	European Nucleotide archive (https://www.ebi.ac.uk/ena/browser/home)
ERR1700722	European Nucleotide archive (https://www.ebi.ac.uk/ena/browser/home)
ERR1700723	European Nucleotide archive (https://www.ebi.ac.uk/ena/browser/home)
ERR1700724	European Nucleotide archive (https://www.ebi.ac.uk/ena/browser/home)
ERR1700725	European Nucleotide archive (https://www.ebi.ac.uk/ena/browser/home)
ERR1700726	European Nucleotide archive (https://www.ebi.ac.uk/ena/browser/home)
ERR1700727	European Nucleotide archive (https://www.ebi.ac.uk/ena/browser/home)
ERR1700728	European Nucleotide archive (https://www.ebi.ac.uk/ena/browser/home)
ERR1700729	European Nucleotide archive (https://www.ebi.ac.uk/ena/browser/home)
ERR1700730	European Nucleotide archive (https://www.ebi.ac.uk/ena/browser/home)
ERR1700731	European Nucleotide archive (https://www.ebi.ac.uk/ena/browser/home)
ERR1700732	European Nucleotide archive (https://www.ebi.ac.uk/ena/browser/home)
ERR1700733	European Nucleotide archive (https://www.ebi.ac.uk/ena/browser/home)
ERR1700734	European Nucleotide archive (https://www.ebi.ac.uk/ena/browser/home)
ERR1700735	European Nucleotide archive (https://www.ebi.ac.uk/ena/browser/home)
ERR1700736	European Nucleotide archive (https://www.ebi.ac.uk/ena/browser/home)
ERR1700737	European Nucleotide archive (https://www.ebi.ac.uk/ena/browser/home)
ERR1700738	European Nucleotide archive (https://www.ebi.ac.uk/ena/browser/home)
ERR1700739	European Nucleotide archive (https://www.ebi.ac.uk/ena/browser/home)
ERR1700740	European Nucleotide archive (https://www.ebi.ac.uk/ena/browser/home)
ERR1700741	European Nucleotide archive (https://www.ebi.ac.uk/ena/browser/home)
ERR1700742	European Nucleotide archive (https://www.ebi.ac.uk/ena/browser/home)
ERR1700743	European Nucleotide archive (https://www.ebi.ac.uk/ena/browser/home)
ERR1700744	European Nucleotide archive (https://www.ebi.ac.uk/ena/browser/home)
ERR1700745	European Nucleotide archive (https://www.ebi.ac.uk/ena/browser/home)
ERR1700746	European Nucleotide archive (https://www.ebi.ac.uk/ena/browser/home)
ERR1700747	European Nucleotide archive (https://www.ebi.ac.uk/ena/browser/home)
ERR1700748	European Nucleotide archive (https://www.ebi.ac.uk/ena/browser/home)
ERR1700749	European Nucleotide archive (https://www.ebi.ac.uk/ena/browser/home)
ERR1700750	European Nucleotide archive (https://www.ebi.ac.uk/ena/browser/home)
ERR1700751	European Nucleotide archive (https://www.ebi.ac.uk/ena/browser/home)
ERR1700752	European Nucleotide archive (https://www.ebi.ac.uk/ena/browser/home)
ERR1700753	European Nucleotide archive (https://www.ebi.ac.uk/ena/browser/home)
ERR1700754	European Nucleotide archive (https://www.ebi.ac.uk/ena/browser/home)
ERR1700755	European Nucleotide archive (https://www.ebi.ac.uk/ena/browser/home)
ERR1700756	European Nucleotide archive (https://www.ebi.ac.uk/ena/browser/home)
ERR1700757	European Nucleotide archive (https://www.ebi.ac.uk/ena/browser/home)
ERR1700758	European Nucleotide archive (https://www.ebi.ac.uk/ena/browser/home)
ERR1700759	European Nucleotide archive (https://www.ebi.ac.uk/ena/browser/home)
ERR1700760	European Nucleotide archive (https://www.ebi.ac.uk/ena/browser/home)
ERR1700761	European Nucleotide archive (https://www.ebi.ac.uk/ena/browser/home)
ERR1877652	European Nucleotide archive (https://www.ebi.ac.uk/ena/browser/home)
ERR1877653	European Nucleotide archive (https://www.ebi.ac.uk/ena/browser/home)
ERR1877654	European Nucleotide archive (https://www.ebi.ac.uk/ena/browser/home)
ERR1877655	European Nucleotide archive (https://www.ebi.ac.uk/ena/browser/home)
ERR1877656	European Nucleotide archive (https://www.ebi.ac.uk/ena/browser/home)
ERR1877657	European Nucleotide archive (https://www.ebi.ac.uk/ena/browser/home)
ERR1877658	European Nucleotide archive (https://www.ebi.ac.uk/ena/browser/home)
ERR1877659	European Nucleotide archive (https://www.ebi.ac.uk/ena/browser/home)
ERR1877660	European Nucleotide archive (https://www.ebi.ac.uk/ena/browser/home)
ERR1877661	European Nucleotide archive (https://www.ebi.ac.uk/ena/browser/home)
ERR1877662	European Nucleotide archive (https://www.ebi.ac.uk/ena/browser/home)
ERR1877663	European Nucleotide archive (https://www.ebi.ac.uk/ena/browser/home)
ERR1877675	European Nucleotide archive (https://www.ebi.ac.uk/ena/browser/home)
ERR1877676	European Nucleotide archive (https://www.ebi.ac.uk/ena/browser/home)
ERR1877677	European Nucleotide archive (https://www.ebi.ac.uk/ena/browser/home)
ERR1877692	European Nucleotide archive (https://www.ebi.ac.uk/ena/browser/home)
ERR1877695	European Nucleotide archive (https://www.ebi.ac.uk/ena/browser/home)
ERR1877696	European Nucleotide archive (https://www.ebi.ac.uk/ena/browser/home)
ERR1877697	European Nucleotide archive (https://www.ebi.ac.uk/ena/browser/home)
ERR1877698	European Nucleotide archive (https://www.ebi.ac.uk/ena/browser/home)
ERR1877699	European Nucleotide archive (https://www.ebi.ac.uk/ena/browser/home)
ERR1877700	European Nucleotide archive (https://www.ebi.ac.uk/ena/browser/home)
ERR1877703	European Nucleotide archive (https://www.ebi.ac.uk/ena/browser/home)
ERR1877704	European Nucleotide archive (https://www.ebi.ac.uk/ena/browser/home)
ERR1877705	European Nucleotide archive (https://www.ebi.ac.uk/ena/browser/home)
ERR1877706	European Nucleotide archive (https://www.ebi.ac.uk/ena/browser/home)
ERR1877707	European Nucleotide archive (https://www.ebi.ac.uk/ena/browser/home)
ERR1877708	European Nucleotide archive (https://www.ebi.ac.uk/ena/browser/home)
ERR1877709	European Nucleotide archive (https://www.ebi.ac.uk/ena/browser/home)
ERR1877710	European Nucleotide archive (https://www.ebi.ac.uk/ena/browser/home)
ERR1877711	European Nucleotide archive (https://www.ebi.ac.uk/ena/browser/home)
ERR1877712	European Nucleotide archive (https://www.ebi.ac.uk/ena/browser/home)
ERR1877715	European Nucleotide archive (https://www.ebi.ac.uk/ena/browser/home)
ERR1877716	European Nucleotide archive (https://www.ebi.ac.uk/ena/browser/home)
ERR1877717	European Nucleotide archive (https://www.ebi.ac.uk/ena/browser/home)
ERR1877718	European Nucleotide archive (https://www.ebi.ac.uk/ena/browser/home)
ERR1877721	European Nucleotide archive (https://www.ebi.ac.uk/ena/browser/home)
ERR1877722	European Nucleotide archive (https://www.ebi.ac.uk/ena/browser/home)
ERR1877723	European Nucleotide archive (https://www.ebi.ac.uk/ena/browser/home)
ERR1877724	European Nucleotide archive (https://www.ebi.ac.uk/ena/browser/home)
ERR1877725	European Nucleotide archive (https://www.ebi.ac.uk/ena/browser/home)
ERR1877727	European Nucleotide archive (https://www.ebi.ac.uk/ena/browser/home)
ERR1877730	European Nucleotide archive (https://www.ebi.ac.uk/ena/browser/home)
ERR1877733	European Nucleotide archive (https://www.ebi.ac.uk/ena/browser/home)
ERR1877734	European Nucleotide archive (https://www.ebi.ac.uk/ena/browser/home)
ERR1877735	European Nucleotide archive (https://www.ebi.ac.uk/ena/browser/home)
ERR1877736	European Nucleotide archive (https://www.ebi.ac.uk/ena/browser/home)
ERR1877737	European Nucleotide archive (https://www.ebi.ac.uk/ena/browser/home)
ERR1877738	European Nucleotide archive (https://www.ebi.ac.uk/ena/browser/home)
ERR1877739	European Nucleotide archive (https://www.ebi.ac.uk/ena/browser/home)
ERR1877740	European Nucleotide archive (https://www.ebi.ac.uk/ena/browser/home)
ERR1877741	European Nucleotide archive (https://www.ebi.ac.uk/ena/browser/home)
ERR1877742	European Nucleotide archive (https://www.ebi.ac.uk/ena/browser/home)
ERR1877743	European Nucleotide archive (https://www.ebi.ac.uk/ena/browser/home)
ERR1877744	European Nucleotide archive (https://www.ebi.ac.uk/ena/browser/home)
ERR1877745	European Nucleotide archive (https://www.ebi.ac.uk/ena/browser/home)
ERR1877746	European Nucleotide archive (https://www.ebi.ac.uk/ena/browser/home)
ERR1877749	European Nucleotide archive (https://www.ebi.ac.uk/ena/browser/home)
ERR1877750	European Nucleotide archive (https://www.ebi.ac.uk/ena/browser/home)
ERR1877751	European Nucleotide archive (https://www.ebi.ac.uk/ena/browser/home)
ERR1877752	European Nucleotide archive (https://www.ebi.ac.uk/ena/browser/home)
ERR1877753	European Nucleotide archive (https://www.ebi.ac.uk/ena/browser/home)
ERR1877754	European Nucleotide archive (https://www.ebi.ac.uk/ena/browser/home)
ERR1877755	European Nucleotide archive (https://www.ebi.ac.uk/ena/browser/home)
ERR1877756	European Nucleotide archive (https://www.ebi.ac.uk/ena/browser/home)
ERR1877759	European Nucleotide archive (https://www.ebi.ac.uk/ena/browser/home)
ERR1877760	European Nucleotide archive (https://www.ebi.ac.uk/ena/browser/home)
ERR1877761	European Nucleotide archive (https://www.ebi.ac.uk/ena/browser/home)
ERR1877764	European Nucleotide archive (https://www.ebi.ac.uk/ena/browser/home)
ERR1877765	European Nucleotide archive (https://www.ebi.ac.uk/ena/browser/home)
ERR1877766	European Nucleotide archive (https://www.ebi.ac.uk/ena/browser/home)
ERR1877768	European Nucleotide archive (https://www.ebi.ac.uk/ena/browser/home)
ERR1877775	European Nucleotide archive (https://www.ebi.ac.uk/ena/browser/home)
ERR1877776	European Nucleotide archive (https://www.ebi.ac.uk/ena/browser/home)
ERR1877777	European Nucleotide archive (https://www.ebi.ac.uk/ena/browser/home)
ERR1877778	European Nucleotide archive (https://www.ebi.ac.uk/ena/browser/home)
ERR1877783	European Nucleotide archive (https://www.ebi.ac.uk/ena/browser/home)
ERR1877784	European Nucleotide archive (https://www.ebi.ac.uk/ena/browser/home)
ERR1877786	European Nucleotide archive (https://www.ebi.ac.uk/ena/browser/home)
ERR1877789	European Nucleotide archive (https://www.ebi.ac.uk/ena/browser/home)
ERR1877792	European Nucleotide archive (https://www.ebi.ac.uk/ena/browser/home)
ERR1877793	European Nucleotide archive (https://www.ebi.ac.uk/ena/browser/home)
ERR1877794	European Nucleotide archive (https://www.ebi.ac.uk/ena/browser/home)
ERR1877797	European Nucleotide archive (https://www.ebi.ac.uk/ena/browser/home)
ERR1877798	European Nucleotide archive (https://www.ebi.ac.uk/ena/browser/home)
ERR1877808	European Nucleotide archive (https://www.ebi.ac.uk/ena/browser/home)
ERR1877809	European Nucleotide archive (https://www.ebi.ac.uk/ena/browser/home)
ERR1877810	European Nucleotide archive (https://www.ebi.ac.uk/ena/browser/home)
ERR1877811	European Nucleotide archive (https://www.ebi.ac.uk/ena/browser/home)
ERR1877812	European Nucleotide archive (https://www.ebi.ac.uk/ena/browser/home)
ERR1877813	European Nucleotide archive (https://www.ebi.ac.uk/ena/browser/home)
ERR1877814	European Nucleotide archive (https://www.ebi.ac.uk/ena/browser/home)
ERR1877815	European Nucleotide archive (https://www.ebi.ac.uk/ena/browser/home)
ERR1877821	European Nucleotide archive (https://www.ebi.ac.uk/ena/browser/home)
ERR1877822	European Nucleotide archive (https://www.ebi.ac.uk/ena/browser/home)
ERR1877823	European Nucleotide archive (https://www.ebi.ac.uk/ena/browser/home)
ERR1877824	European Nucleotide archive (https://www.ebi.ac.uk/ena/browser/home)
ERR1877825	European Nucleotide archive (https://www.ebi.ac.uk/ena/browser/home)
ERR1877826	European Nucleotide archive (https://www.ebi.ac.uk/ena/browser/home)
ERR1877827	European Nucleotide archive (https://www.ebi.ac.uk/ena/browser/home)
ERR1877828	European Nucleotide archive (https://www.ebi.ac.uk/ena/browser/home)
ERR1877829	European Nucleotide archive (https://www.ebi.ac.uk/ena/browser/home)
ERR1877836	European Nucleotide archive (https://www.ebi.ac.uk/ena/browser/home)
ERR1877841	European Nucleotide archive (https://www.ebi.ac.uk/ena/browser/home)
ERR1877842	European Nucleotide archive (https://www.ebi.ac.uk/ena/browser/home)
ERR1877845	European Nucleotide archive (https://www.ebi.ac.uk/ena/browser/home)
ERR1877848	European Nucleotide archive (https://www.ebi.ac.uk/ena/browser/home)
ERR1877851	European Nucleotide archive (https://www.ebi.ac.uk/ena/browser/home)
ERR1877852	European Nucleotide archive (https://www.ebi.ac.uk/ena/browser/home)
ERR1877853	European Nucleotide archive (https://www.ebi.ac.uk/ena/browser/home)
ERR1877854	European Nucleotide archive (https://www.ebi.ac.uk/ena/browser/home)
ERR1877855	European Nucleotide archive (https://www.ebi.ac.uk/ena/browser/home)
ERR1877856	European Nucleotide archive (https://www.ebi.ac.uk/ena/browser/home)
ERR1877859	European Nucleotide archive (https://www.ebi.ac.uk/ena/browser/home)
ERR1877860	European Nucleotide archive (https://www.ebi.ac.uk/ena/browser/home)
ERR1877862	European Nucleotide archive (https://www.ebi.ac.uk/ena/browser/home)
ERR1877863	European Nucleotide archive (https://www.ebi.ac.uk/ena/browser/home)
ERR1877864	European Nucleotide archive (https://www.ebi.ac.uk/ena/browser/home)
ERR1877867	European Nucleotide archive (https://www.ebi.ac.uk/ena/browser/home)
ERR1877868	European Nucleotide archive (https://www.ebi.ac.uk/ena/browser/home)
ERR1877869	European Nucleotide archive (https://www.ebi.ac.uk/ena/browser/home)
ERR1877870	European Nucleotide archive (https://www.ebi.ac.uk/ena/browser/home)
ERR1877875	European Nucleotide archive (https://www.ebi.ac.uk/ena/browser/home)
ERR1877878	European Nucleotide archive (https://www.ebi.ac.uk/ena/browser/home)
ERR1877881	European Nucleotide archive (https://www.ebi.ac.uk/ena/browser/home)
ERR1877882	European Nucleotide archive (https://www.ebi.ac.uk/ena/browser/home)
ERR1877885	European Nucleotide archive (https://www.ebi.ac.uk/ena/browser/home)
ERR1877888	European Nucleotide archive (https://www.ebi.ac.uk/ena/browser/home)
ERR1877889	European Nucleotide archive (https://www.ebi.ac.uk/ena/browser/home)
ERR1877892	European Nucleotide archive (https://www.ebi.ac.uk/ena/browser/home)
ERR1877893	European Nucleotide archive (https://www.ebi.ac.uk/ena/browser/home)
ERR1877894	European Nucleotide archive (https://www.ebi.ac.uk/ena/browser/home)
ERR1877903	European Nucleotide archive (https://www.ebi.ac.uk/ena/browser/home)
ERR1877904	European Nucleotide archive (https://www.ebi.ac.uk/ena/browser/home)
ERR1877907	European Nucleotide archive (https://www.ebi.ac.uk/ena/browser/home)
ERR1877908	European Nucleotide archive (https://www.ebi.ac.uk/ena/browser/home)
ERR1877909	European Nucleotide archive (https://www.ebi.ac.uk/ena/browser/home)
ERR1877910	European Nucleotide archive (https://www.ebi.ac.uk/ena/browser/home)
ERR1877913	European Nucleotide archive (https://www.ebi.ac.uk/ena/browser/home)
ERR1877914	European Nucleotide archive (https://www.ebi.ac.uk/ena/browser/home)
ERR1877915	European Nucleotide archive (https://www.ebi.ac.uk/ena/browser/home)
ERR1877916	European Nucleotide archive (https://www.ebi.ac.uk/ena/browser/home)
ERR1877917	European Nucleotide archive (https://www.ebi.ac.uk/ena/browser/home)
ERR1877918	European Nucleotide archive (https://www.ebi.ac.uk/ena/browser/home)
ERR1877919	European Nucleotide archive (https://www.ebi.ac.uk/ena/browser/home)
ERR1877920	European Nucleotide archive (https://www.ebi.ac.uk/ena/browser/home)
ERR1877921	European Nucleotide archive (https://www.ebi.ac.uk/ena/browser/home)
ERR1877922	European Nucleotide archive (https://www.ebi.ac.uk/ena/browser/home)
ERR1877923	European Nucleotide archive (https://www.ebi.ac.uk/ena/browser/home)
ERR1877924	European Nucleotide archive (https://www.ebi.ac.uk/ena/browser/home)
ERR1877927	European Nucleotide archive (https://www.ebi.ac.uk/ena/browser/home)
ERR1877928	European Nucleotide archive (https://www.ebi.ac.uk/ena/browser/home)
ERR1877933	European Nucleotide archive (https://www.ebi.ac.uk/ena/browser/home)
ERR1877934	European Nucleotide archive (https://www.ebi.ac.uk/ena/browser/home)
ERR1877935	European Nucleotide archive (https://www.ebi.ac.uk/ena/browser/home)
ERR1877936	European Nucleotide archive (https://www.ebi.ac.uk/ena/browser/home)
ERR1877937	European Nucleotide archive (https://www.ebi.ac.uk/ena/browser/home)
ERR1939165	European Nucleotide archive (https://www.ebi.ac.uk/ena/browser/home)
ERR1939166	European Nucleotide archive (https://www.ebi.ac.uk/ena/browser/home)
ERR1939167	European Nucleotide archive (https://www.ebi.ac.uk/ena/browser/home)
ERR1939168	European Nucleotide archive (https://www.ebi.ac.uk/ena/browser/home)
ERR1939169	European Nucleotide archive (https://www.ebi.ac.uk/ena/browser/home)
ERR1939170	European Nucleotide archive (https://www.ebi.ac.uk/ena/browser/home)
ERR1939266	European Nucleotide archive (https://www.ebi.ac.uk/ena/browser/home)
ERR1939267	European Nucleotide archive (https://www.ebi.ac.uk/ena/browser/home)
ERR1939268	European Nucleotide archive (https://www.ebi.ac.uk/ena/browser/home)
ERR1939269	European Nucleotide archive (https://www.ebi.ac.uk/ena/browser/home)
ERR1939270	European Nucleotide archive (https://www.ebi.ac.uk/ena/browser/home)
ERR1939271	European Nucleotide archive (https://www.ebi.ac.uk/ena/browser/home)
SAMEA103892456 (G2658)	Multiple sequencing runs – European Nucleotide archive (https://www.ebi.ac.uk/ena/browser/home)
SAMEA103892457 (G2659)	Multiple sequencing runs – European Nucleotide archive (https://www.ebi.ac.uk/ena/browser/home)
SAMEA103892458 (G2660)	Multiple sequencing runs – European Nucleotide archive (https://www.ebi.ac.uk/ena/browser/home)
SAMEA103892459 (G2661)	Multiple sequencing runs – European Nucleotide archive (https://www.ebi.ac.uk/ena/browser/home)
SAMEA103892460 (G2664)	Multiple sequencing runs – European Nucleotide archive (https://www.ebi.ac.uk/ena/browser/home)
SAMEA103892461 (G2669)	Multiple sequencing runs – European Nucleotide archive (https://www.ebi.ac.uk/ena/browser/home)
SAMEA103892462 (G2677)	Multiple sequencing runs – European Nucleotide archive (https://www.ebi.ac.uk/ena/browser/home)
SAMEA103892463 (G2679)	Multiple sequencing runs – European Nucleotide archive (https://www.ebi.ac.uk/ena/browser/home)
SAMEA103892465 (G2728)	Multiple sequencing runs – European Nucleotide archive (https://www.ebi.ac.uk/ena/browser/home)
SAMEA103892466 (G2733)	Multiple sequencing runs – European Nucleotide archive (https://www.ebi.ac.uk/ena/browser/home)
SAMEA103892467 (G2736)	Multiple sequencing runs – European Nucleotide archive (https://www.ebi.ac.uk/ena/browser/home)
SAMEA103892468 (G2742)	Multiple sequencing runs – European Nucleotide archive (https://www.ebi.ac.uk/ena/browser/home)
SAMEA103892471 (G2747)	Multiple sequencing runs – European Nucleotide archive (https://www.ebi.ac.uk/ena/browser/home)
SAMEA103892472 (G2751)	Multiple sequencing runs – European Nucleotide archive (https://www.ebi.ac.uk/ena/browser/home)
SAMEA103892474 (G2755X)	Multiple sequencing runs – European Nucleotide archive (https://www.ebi.ac.uk/ena/browser/home)
SAMEA103892476 (G2757X)	Multiple sequencing runs – European Nucleotide archive (https://www.ebi.ac.uk/ena/browser/home)
SAMEA103892477 (G2758)	Multiple sequencing runs – European Nucleotide archive (https://www.ebi.ac.uk/ena/browser/home)
SAMEA103892478 (G2760)	Multiple sequencing runs – European Nucleotide archive (https://www.ebi.ac.uk/ena/browser/home)
SAMEA103892432 (G2761a)	Multiple sequencing runs – European Nucleotide archive (https://www.ebi.ac.uk/ena/browser/home)
SAMEA103892500 (G3242)	Multiple sequencing runs – European Nucleotide archive (https://www.ebi.ac.uk/ena/browser/home)
SAMEA103892506 (G3487)	Multiple sequencing runs – European Nucleotide archive (https://www.ebi.ac.uk/ena/browser/home)
3300037248 (HarvardSoilLiu9)	IMG (https://img.jgi.doe.gov/)
SAMEA103892509 (S004)	Multiple sequencing runs – European Nucleotide archive (https://www.ebi.ac.uk/ena/browser/home)
SAMEA103892511 (S006)	Multiple sequencing runs – European Nucleotide archive (https://www.ebi.ac.uk/ena/browser/home)
SAMEA103892515 (S010)	Multiple sequencing runs – European Nucleotide archive (https://www.ebi.ac.uk/ena/browser/home)
SAMEA103892602 (S061)	Multiple sequencing runs – European Nucleotide archive (https://www.ebi.ac.uk/ena/browser/home)
SAMEA103892607 (S070a)	Multiple sequencing runs – European Nucleotide archive (https://www.ebi.ac.uk/ena/browser/home)
SAMEA103892608 (S072)	Multiple sequencing runs – European Nucleotide archive (https://www.ebi.ac.uk/ena/browser/home)
SAMEA103892609 (S073)	Multiple sequencing runs – European Nucleotide archive (https://www.ebi.ac.uk/ena/browser/home)
SAMEA103892610 (S075)	Multiple sequencing runs – European Nucleotide archive (https://www.ebi.ac.uk/ena/browser/home)
SAMEA103892611 (S079)	Multiple sequencing runs – European Nucleotide archive (https://www.ebi.ac.uk/ena/browser/home)
SAMEA103892619 (S098)	Multiple sequencing runs – European Nucleotide archive (https://www.ebi.ac.uk/ena/browser/home)
SAMEA103892620 (S099)	Multiple sequencing runs – European Nucleotide archive (https://www.ebi.ac.uk/ena/browser/home)
SAMEA103892512 (S103)	Multiple sequencing runs – European Nucleotide archive (https://www.ebi.ac.uk/ena/browser/home)
SAMEA103892513 (S107)	Multiple sequencing runs – European Nucleotide archive (https://www.ebi.ac.uk/ena/browser/home)
SAMEA103892516 (S110)	Multiple sequencing runs – European Nucleotide archive (https://www.ebi.ac.uk/ena/browser/home)
SAMEA103892518 (S111)	Multiple sequencing runs – European Nucleotide archive (https://www.ebi.ac.uk/ena/browser/home)
SAMEA103892522 (S122)	Multiple sequencing runs – European Nucleotide archive (https://www.ebi.ac.uk/ena/browser/home)
SAMEA103892529 (S139)	Multiple sequencing runs – European Nucleotide archive (https://www.ebi.ac.uk/ena/browser/home)
SAMEA103892530 (S140)	Multiple sequencing runs – European Nucleotide archive (https://www.ebi.ac.uk/ena/browser/home)
SAMEA103892534 (S148)	Multiple sequencing runs – European Nucleotide archive (https://www.ebi.ac.uk/ena/browser/home)
SAMEA103892517 (S160)	Multiple sequencing runs – European Nucleotide archive (https://www.ebi.ac.uk/ena/browser/home)
SAMEA103892544 (S177)	Multiple sequencing runs – European Nucleotide archive (https://www.ebi.ac.uk/ena/browser/home)
SRR10418054	NCBI (https://www.ncbi.nlm.nih.gov/)
SRR10585486	NCBI (https://www.ncbi.nlm.nih.gov/)
SRR10585487	NCBI (https://www.ncbi.nlm.nih.gov/)
SRR10585488	NCBI (https://www.ncbi.nlm.nih.gov/)
SRR10585489	NCBI (https://www.ncbi.nlm.nih.gov/)
SRR10585490	NCBI (https://www.ncbi.nlm.nih.gov/)
SRR10585491	NCBI (https://www.ncbi.nlm.nih.gov/)
SRR10585492	NCBI (https://www.ncbi.nlm.nih.gov/)
SRR10585493	NCBI (https://www.ncbi.nlm.nih.gov/)
SRR10585494	NCBI (https://www.ncbi.nlm.nih.gov/)
SRR10585496	NCBI (https://www.ncbi.nlm.nih.gov/)
SRR10585504	NCBI (https://www.ncbi.nlm.nih.gov/)
SRR10585505	NCBI (https://www.ncbi.nlm.nih.gov/)
SRR10585506	NCBI (https://www.ncbi.nlm.nih.gov/)
SRR10585508	NCBI (https://www.ncbi.nlm.nih.gov/)
SRR10585509	NCBI (https://www.ncbi.nlm.nih.gov/)
SRR10585510	NCBI (https://www.ncbi.nlm.nih.gov/)
SRR10585511	NCBI (https://www.ncbi.nlm.nih.gov/)
SRR10585512	NCBI (https://www.ncbi.nlm.nih.gov/)
SRR10585522	NCBI (https://www.ncbi.nlm.nih.gov/)
SRR10585523	NCBI (https://www.ncbi.nlm.nih.gov/)
SRR10585524	NCBI (https://www.ncbi.nlm.nih.gov/)
SRR10585525	NCBI (https://www.ncbi.nlm.nih.gov/)
SRR10585526	NCBI (https://www.ncbi.nlm.nih.gov/)
SRR10585532	NCBI (https://www.ncbi.nlm.nih.gov/)
SRR10585533	NCBI (https://www.ncbi.nlm.nih.gov/)
SRR10585534	NCBI (https://www.ncbi.nlm.nih.gov/)
SRR10585535	NCBI (https://www.ncbi.nlm.nih.gov/)
SRR10585536	NCBI (https://www.ncbi.nlm.nih.gov/)
SRR10585537	NCBI (https://www.ncbi.nlm.nih.gov/)
SRR10585538	NCBI (https://www.ncbi.nlm.nih.gov/)
SRR10585539	NCBI (https://www.ncbi.nlm.nih.gov/)
SRR10585549	NCBI (https://www.ncbi.nlm.nih.gov/)
SRR10585552	NCBI (https://www.ncbi.nlm.nih.gov/)
SRR10585553	NCBI (https://www.ncbi.nlm.nih.gov/)
SRR10585554	NCBI (https://www.ncbi.nlm.nih.gov/)
SRR10585555	NCBI (https://www.ncbi.nlm.nih.gov/)
SRR10585556	NCBI (https://www.ncbi.nlm.nih.gov/)
SRR10585557	NCBI (https://www.ncbi.nlm.nih.gov/)
SRR10585567	NCBI (https://www.ncbi.nlm.nih.gov/)
SRR10585568	NCBI (https://www.ncbi.nlm.nih.gov/)
SRR10585569	NCBI (https://www.ncbi.nlm.nih.gov/)
SRR10585570	NCBI (https://www.ncbi.nlm.nih.gov/)
SRR10585571	NCBI (https://www.ncbi.nlm.nih.gov/)
SRR10585572	NCBI (https://www.ncbi.nlm.nih.gov/)
SRR12376372	NCBI (https://www.ncbi.nlm.nih.gov/)
SRR12659365	NCBI (https://www.ncbi.nlm.nih.gov/)
SRR12659369	NCBI (https://www.ncbi.nlm.nih.gov/)
SRR12659388	NCBI (https://www.ncbi.nlm.nih.gov/)
SRR12659389	NCBI (https://www.ncbi.nlm.nih.gov/)
SRR12659390	NCBI (https://www.ncbi.nlm.nih.gov/)
SRR12659391	NCBI (https://www.ncbi.nlm.nih.gov/)
SRR12659392	NCBI (https://www.ncbi.nlm.nih.gov/)
SRR12659394	NCBI (https://www.ncbi.nlm.nih.gov/)
SRR12659395	NCBI (https://www.ncbi.nlm.nih.gov/)
SRR12659399	NCBI (https://www.ncbi.nlm.nih.gov/)
SRR14073689	NCBI (https://www.ncbi.nlm.nih.gov/)
SRR14073690	NCBI (https://www.ncbi.nlm.nih.gov/)
SRR14073691	NCBI (https://www.ncbi.nlm.nih.gov/)
SRR14073692	NCBI (https://www.ncbi.nlm.nih.gov/)
SRR14073693	NCBI (https://www.ncbi.nlm.nih.gov/)
SRR14073694	NCBI (https://www.ncbi.nlm.nih.gov/)
SRR14073695	NCBI (https://www.ncbi.nlm.nih.gov/)
SRR14073696	NCBI (https://www.ncbi.nlm.nih.gov/)
SRR14073697	NCBI (https://www.ncbi.nlm.nih.gov/)
SRR14073698	NCBI (https://www.ncbi.nlm.nih.gov/)
SRR14073699	NCBI (https://www.ncbi.nlm.nih.gov/)
SRR14073700	NCBI (https://www.ncbi.nlm.nih.gov/)
SRR14073701	NCBI (https://www.ncbi.nlm.nih.gov/)
SRR14073702	NCBI (https://www.ncbi.nlm.nih.gov/)
SRR14073703	NCBI (https://www.ncbi.nlm.nih.gov/)
SRR14073704	NCBI (https://www.ncbi.nlm.nih.gov/)
SRR14073705	NCBI (https://www.ncbi.nlm.nih.gov/)
SRR14073706	NCBI (https://www.ncbi.nlm.nih.gov/)
SRR14073707	NCBI (https://www.ncbi.nlm.nih.gov/)
SRR14073708	NCBI (https://www.ncbi.nlm.nih.gov/)
SRR14073709	NCBI (https://www.ncbi.nlm.nih.gov/)
SRR14073710	NCBI (https://www.ncbi.nlm.nih.gov/)
SRR14073711	NCBI (https://www.ncbi.nlm.nih.gov/)
SRR14073712	NCBI (https://www.ncbi.nlm.nih.gov/)
SRR14073713	NCBI (https://www.ncbi.nlm.nih.gov/)
SRR14073714	NCBI (https://www.ncbi.nlm.nih.gov/)
SRR14073715	NCBI (https://www.ncbi.nlm.nih.gov/)
SRR14073716	NCBI (https://www.ncbi.nlm.nih.gov/)
SRR14073717	NCBI (https://www.ncbi.nlm.nih.gov/)
SRR14073718	NCBI (https://www.ncbi.nlm.nih.gov/)
SRR14073719	NCBI (https://www.ncbi.nlm.nih.gov/)
SRR14073720	NCBI (https://www.ncbi.nlm.nih.gov/)
SRR14073721	NCBI (https://www.ncbi.nlm.nih.gov/)
SRR14073722	NCBI (https://www.ncbi.nlm.nih.gov/)
SRR14073723	NCBI (https://www.ncbi.nlm.nih.gov/)
SRR14073724	NCBI (https://www.ncbi.nlm.nih.gov/)
SRR3988227	NCBI (https://www.ncbi.nlm.nih.gov/)
SRR3988230	NCBI (https://www.ncbi.nlm.nih.gov/)
SRR3988232	NCBI (https://www.ncbi.nlm.nih.gov/)
SRR3988233	NCBI (https://www.ncbi.nlm.nih.gov/)
SRR3988234	NCBI (https://www.ncbi.nlm.nih.gov/)
SRR3988235	NCBI (https://www.ncbi.nlm.nih.gov/)
SRR3988236	NCBI (https://www.ncbi.nlm.nih.gov/)
SRR3988237	NCBI (https://www.ncbi.nlm.nih.gov/)
SRR3988238	NCBI (https://www.ncbi.nlm.nih.gov/)
SRR3988239	NCBI (https://www.ncbi.nlm.nih.gov/)
SRR3989261	NCBI (https://www.ncbi.nlm.nih.gov/)
SRR3989262	NCBI (https://www.ncbi.nlm.nih.gov/)
SRR3989263	NCBI (https://www.ncbi.nlm.nih.gov/)
SRR3989265	NCBI (https://www.ncbi.nlm.nih.gov/)
SRR3989266	NCBI (https://www.ncbi.nlm.nih.gov/)
SRR3989267	NCBI (https://www.ncbi.nlm.nih.gov/)
SRR3989268	NCBI (https://www.ncbi.nlm.nih.gov/)
SRR3989283	NCBI (https://www.ncbi.nlm.nih.gov/)
SRR3989284	NCBI (https://www.ncbi.nlm.nih.gov/)
SRR3989285	NCBI (https://www.ncbi.nlm.nih.gov/)
SRR3989286	NCBI (https://www.ncbi.nlm.nih.gov/)
SRR3989294	NCBI (https://www.ncbi.nlm.nih.gov/)
SRR4027917	NCBI (https://www.ncbi.nlm.nih.gov/)
SRR4027918	NCBI (https://www.ncbi.nlm.nih.gov/)
SRR4027995	NCBI (https://www.ncbi.nlm.nih.gov/)
SRR4027996	NCBI (https://www.ncbi.nlm.nih.gov/)
SRR4027998	NCBI (https://www.ncbi.nlm.nih.gov/)
SRR5195106	NCBI (https://www.ncbi.nlm.nih.gov/)
SRR5195107	NCBI (https://www.ncbi.nlm.nih.gov/)
SRR5195108	NCBI (https://www.ncbi.nlm.nih.gov/)
SRR5195109	NCBI (https://www.ncbi.nlm.nih.gov/)
SRR5195110	NCBI (https://www.ncbi.nlm.nih.gov/)
SRR5195111	NCBI (https://www.ncbi.nlm.nih.gov/)
SRR5195112	NCBI (https://www.ncbi.nlm.nih.gov/)
SRR5195113	NCBI (https://www.ncbi.nlm.nih.gov/)
SRR5195114	NCBI (https://www.ncbi.nlm.nih.gov/)
SRR5195115	NCBI (https://www.ncbi.nlm.nih.gov/)
SRR5195116	NCBI (https://www.ncbi.nlm.nih.gov/)
SRR5195117	NCBI (https://www.ncbi.nlm.nih.gov/)
SRR5195118	NCBI (https://www.ncbi.nlm.nih.gov/)
SRR5195119	NCBI (https://www.ncbi.nlm.nih.gov/)
SRR5195120	NCBI (https://www.ncbi.nlm.nih.gov/)
SRR5195121	NCBI (https://www.ncbi.nlm.nih.gov/)
SRR5195122	NCBI (https://www.ncbi.nlm.nih.gov/)
SRR5195123	NCBI (https://www.ncbi.nlm.nih.gov/)
SRR5195124	NCBI (https://www.ncbi.nlm.nih.gov/)
SRR5195125	NCBI (https://www.ncbi.nlm.nih.gov/)
SRR5195126	NCBI (https://www.ncbi.nlm.nih.gov/)
SRR5195127	NCBI (https://www.ncbi.nlm.nih.gov/)
SRR5195128	NCBI (https://www.ncbi.nlm.nih.gov/)
SRR5195129	NCBI (https://www.ncbi.nlm.nih.gov/)
SRR5195130	NCBI (https://www.ncbi.nlm.nih.gov/)
SRR5195131	NCBI (https://www.ncbi.nlm.nih.gov/)
SRR5195132	NCBI (https://www.ncbi.nlm.nih.gov/)
SRR5195133	NCBI (https://www.ncbi.nlm.nih.gov/)
SRR5195134	NCBI (https://www.ncbi.nlm.nih.gov/)
SRR5195135	NCBI (https://www.ncbi.nlm.nih.gov/)
SRR5195136	NCBI (https://www.ncbi.nlm.nih.gov/)
SRR5195137	NCBI (https://www.ncbi.nlm.nih.gov/)
SRR5195138	NCBI (https://www.ncbi.nlm.nih.gov/)
SRR5195139	NCBI (https://www.ncbi.nlm.nih.gov/)
SRR5195140	NCBI (https://www.ncbi.nlm.nih.gov/)
SRR5195141	NCBI (https://www.ncbi.nlm.nih.gov/)
SRR5195142	NCBI (https://www.ncbi.nlm.nih.gov/)
SRR5195143	NCBI (https://www.ncbi.nlm.nih.gov/)
SRR5195144	NCBI (https://www.ncbi.nlm.nih.gov/)
SRR5195145	NCBI (https://www.ncbi.nlm.nih.gov/)
SRR5195146	NCBI (https://www.ncbi.nlm.nih.gov/)
SRR5195147	NCBI (https://www.ncbi.nlm.nih.gov/)
SRR5195148	NCBI (https://www.ncbi.nlm.nih.gov/)
SRR5247115	NCBI (https://www.ncbi.nlm.nih.gov/)
SRR5247130	NCBI (https://www.ncbi.nlm.nih.gov/)
SRR5247131	NCBI (https://www.ncbi.nlm.nih.gov/)
SRR5247132	NCBI (https://www.ncbi.nlm.nih.gov/)
SRR5247133	NCBI (https://www.ncbi.nlm.nih.gov/)
SRR5248464	NCBI (https://www.ncbi.nlm.nih.gov/)
SRR5248466	NCBI (https://www.ncbi.nlm.nih.gov/)
SRR5248520	NCBI (https://www.ncbi.nlm.nih.gov/)
SRR5248580	NCBI (https://www.ncbi.nlm.nih.gov/)
SRR5248581	NCBI (https://www.ncbi.nlm.nih.gov/)
SRR5259830	NCBI (https://www.ncbi.nlm.nih.gov/)
SRR5259831	NCBI (https://www.ncbi.nlm.nih.gov/)
SRR5259832	NCBI (https://www.ncbi.nlm.nih.gov/)
SRR5259835	NCBI (https://www.ncbi.nlm.nih.gov/)
SRR5259838	NCBI (https://www.ncbi.nlm.nih.gov/)
SRR5259839	NCBI (https://www.ncbi.nlm.nih.gov/)
SRR5259938	NCBI (https://www.ncbi.nlm.nih.gov/)
SRR5259940	NCBI (https://www.ncbi.nlm.nih.gov/)
SRR5260067	NCBI (https://www.ncbi.nlm.nih.gov/)
SRR5260068	NCBI (https://www.ncbi.nlm.nih.gov/)
SRR5260071	NCBI (https://www.ncbi.nlm.nih.gov/)
SRR5260072	NCBI (https://www.ncbi.nlm.nih.gov/)
SRR5260073	NCBI (https://www.ncbi.nlm.nih.gov/)
SRR5260182	NCBI (https://www.ncbi.nlm.nih.gov/)
SRR5260183	NCBI (https://www.ncbi.nlm.nih.gov/)
SRR5260184	NCBI (https://www.ncbi.nlm.nih.gov/)
SRR5260185	NCBI (https://www.ncbi.nlm.nih.gov/)
SRR5260186	NCBI (https://www.ncbi.nlm.nih.gov/)
SRR5260187	NCBI (https://www.ncbi.nlm.nih.gov/)
SRR5260188	NCBI (https://www.ncbi.nlm.nih.gov/)
SRR5260217	NCBI (https://www.ncbi.nlm.nih.gov/)
SRR5260272	NCBI (https://www.ncbi.nlm.nih.gov/)
SRR5260273	NCBI (https://www.ncbi.nlm.nih.gov/)
SRR5260274	NCBI (https://www.ncbi.nlm.nih.gov/)
SRR5260275	NCBI (https://www.ncbi.nlm.nih.gov/)
SRR5269546	NCBI (https://www.ncbi.nlm.nih.gov/)
SRR5269726	NCBI (https://www.ncbi.nlm.nih.gov/)
SRR5270116	NCBI (https://www.ncbi.nlm.nih.gov/)
SRR5270127	NCBI (https://www.ncbi.nlm.nih.gov/)
SRR5270327	NCBI (https://www.ncbi.nlm.nih.gov/)
SRR5270342	NCBI (https://www.ncbi.nlm.nih.gov/)
SRR5270351	NCBI (https://www.ncbi.nlm.nih.gov/)
SRR5270356	NCBI (https://www.ncbi.nlm.nih.gov/)
SRR5270837	NCBI (https://www.ncbi.nlm.nih.gov/)
SRR5270838	NCBI (https://www.ncbi.nlm.nih.gov/)
SRR5270849	NCBI (https://www.ncbi.nlm.nih.gov/)
SRR5270854	NCBI (https://www.ncbi.nlm.nih.gov/)
SRR5270904	NCBI (https://www.ncbi.nlm.nih.gov/)
SRR5271101	NCBI (https://www.ncbi.nlm.nih.gov/)
SRR5381855	NCBI (https://www.ncbi.nlm.nih.gov/)
SRR5381878	NCBI (https://www.ncbi.nlm.nih.gov/)
SRR5381880	NCBI (https://www.ncbi.nlm.nih.gov/)
SRR5381886	NCBI (https://www.ncbi.nlm.nih.gov/)
SRR5381887	NCBI (https://www.ncbi.nlm.nih.gov/)
SRR5381892	NCBI (https://www.ncbi.nlm.nih.gov/)
SRR5381894	NCBI (https://www.ncbi.nlm.nih.gov/)
SRR5381897	NCBI (https://www.ncbi.nlm.nih.gov/)
SRR5381899	NCBI (https://www.ncbi.nlm.nih.gov/)
SRR5381902	NCBI (https://www.ncbi.nlm.nih.gov/)
SRR5381903	NCBI (https://www.ncbi.nlm.nih.gov/)
SRR5381907	NCBI (https://www.ncbi.nlm.nih.gov/)
SRR5451359	NCBI (https://www.ncbi.nlm.nih.gov/)
SRR5451373	NCBI (https://www.ncbi.nlm.nih.gov/)
SRR5451374	NCBI (https://www.ncbi.nlm.nih.gov/)
SRR5451376	NCBI (https://www.ncbi.nlm.nih.gov/)
SRR5451422	NCBI (https://www.ncbi.nlm.nih.gov/)
SRR5451449	NCBI (https://www.ncbi.nlm.nih.gov/)
SRR5451450	NCBI (https://www.ncbi.nlm.nih.gov/)
SRR5451451	NCBI (https://www.ncbi.nlm.nih.gov/)
SRR5451458	NCBI (https://www.ncbi.nlm.nih.gov/)
SRR5451461	NCBI (https://www.ncbi.nlm.nih.gov/)
SRR5451564	NCBI (https://www.ncbi.nlm.nih.gov/)
SRR5451578	NCBI (https://www.ncbi.nlm.nih.gov/)
SRR5451581	NCBI (https://www.ncbi.nlm.nih.gov/)
SRR5451585	NCBI (https://www.ncbi.nlm.nih.gov/)
SRR5451590	NCBI (https://www.ncbi.nlm.nih.gov/)
SRR5451657	NCBI (https://www.ncbi.nlm.nih.gov/)
SRR5451658	NCBI (https://www.ncbi.nlm.nih.gov/)
SRR5451659	NCBI (https://www.ncbi.nlm.nih.gov/)
SRR5451664	NCBI (https://www.ncbi.nlm.nih.gov/)
SRR5451670	NCBI (https://www.ncbi.nlm.nih.gov/)
SRR5451679	NCBI (https://www.ncbi.nlm.nih.gov/)
SRR5451714	NCBI (https://www.ncbi.nlm.nih.gov/)
SRR5460690	NCBI (https://www.ncbi.nlm.nih.gov/)
SRR5460691	NCBI (https://www.ncbi.nlm.nih.gov/)
SRR5460692	NCBI (https://www.ncbi.nlm.nih.gov/)
SRR5460693	NCBI (https://www.ncbi.nlm.nih.gov/)
SRR5460694	NCBI (https://www.ncbi.nlm.nih.gov/)
SRR5506996	NCBI (https://www.ncbi.nlm.nih.gov/)
SRR5506998	NCBI (https://www.ncbi.nlm.nih.gov/)
SRR5507163	NCBI (https://www.ncbi.nlm.nih.gov/)
SRR5507178	NCBI (https://www.ncbi.nlm.nih.gov/)
SRR5508059	NCBI (https://www.ncbi.nlm.nih.gov/)
SRR5508097	NCBI (https://www.ncbi.nlm.nih.gov/)
SRR5509277	NCBI (https://www.ncbi.nlm.nih.gov/)
SRR5511004	NCBI (https://www.ncbi.nlm.nih.gov/)
SRR5511291	NCBI (https://www.ncbi.nlm.nih.gov/)
SRR5511879	NCBI (https://www.ncbi.nlm.nih.gov/)
SRR5517144	NCBI (https://www.ncbi.nlm.nih.gov/)
SRR5517431	NCBI (https://www.ncbi.nlm.nih.gov/)
SRR5574089	NCBI (https://www.ncbi.nlm.nih.gov/)
SRR5574261	NCBI (https://www.ncbi.nlm.nih.gov/)
SRR5574262	NCBI (https://www.ncbi.nlm.nih.gov/)
SRR5574263	NCBI (https://www.ncbi.nlm.nih.gov/)
SRR5576206	NCBI (https://www.ncbi.nlm.nih.gov/)
SRR5578837	NCBI (https://www.ncbi.nlm.nih.gov/)
SRR5579275	NCBI (https://www.ncbi.nlm.nih.gov/)
SRR5579859	NCBI (https://www.ncbi.nlm.nih.gov/)
SRR5579862	NCBI (https://www.ncbi.nlm.nih.gov/)
SRR5579863	NCBI (https://www.ncbi.nlm.nih.gov/)
SRR5579864	NCBI (https://www.ncbi.nlm.nih.gov/)
SRR5579871	NCBI (https://www.ncbi.nlm.nih.gov/)
SRR5579872	NCBI (https://www.ncbi.nlm.nih.gov/)
SRR5579875	NCBI (https://www.ncbi.nlm.nih.gov/)
SRR5579883	NCBI (https://www.ncbi.nlm.nih.gov/)
SRR5579884	NCBI (https://www.ncbi.nlm.nih.gov/)
SRR5579885	NCBI (https://www.ncbi.nlm.nih.gov/)
SRR5580765	NCBI (https://www.ncbi.nlm.nih.gov/)
SRR5581483	NCBI (https://www.ncbi.nlm.nih.gov/)
SRR5585388	NCBI (https://www.ncbi.nlm.nih.gov/)
SRR5585435	NCBI (https://www.ncbi.nlm.nih.gov/)
SRR5585586	NCBI (https://www.ncbi.nlm.nih.gov/)
SRR5689906	NCBI (https://www.ncbi.nlm.nih.gov/)
SRR5689907	NCBI (https://www.ncbi.nlm.nih.gov/)
SRR5689908	NCBI (https://www.ncbi.nlm.nih.gov/)
SRR5689909	NCBI (https://www.ncbi.nlm.nih.gov/)
SRR5689928	NCBI (https://www.ncbi.nlm.nih.gov/)
SRR6056495	NCBI (https://www.ncbi.nlm.nih.gov/)
SRR6056496	NCBI (https://www.ncbi.nlm.nih.gov/)
SRR6056499	NCBI (https://www.ncbi.nlm.nih.gov/)
SRR6056501	NCBI (https://www.ncbi.nlm.nih.gov/)
SRR6056502	NCBI (https://www.ncbi.nlm.nih.gov/)
SRR6056503	NCBI (https://www.ncbi.nlm.nih.gov/)
SRR6056504	NCBI (https://www.ncbi.nlm.nih.gov/)
SRR6056506	NCBI (https://www.ncbi.nlm.nih.gov/)
SRR6056514	NCBI (https://www.ncbi.nlm.nih.gov/)
SRR6056515	NCBI (https://www.ncbi.nlm.nih.gov/)
SRR6056522	NCBI (https://www.ncbi.nlm.nih.gov/)
SRR6056553	NCBI (https://www.ncbi.nlm.nih.gov/)
SRR6056554	NCBI (https://www.ncbi.nlm.nih.gov/)
SRR6056556	NCBI (https://www.ncbi.nlm.nih.gov/)
SRR6056557	NCBI (https://www.ncbi.nlm.nih.gov/)
SRR6214544	NCBI (https://www.ncbi.nlm.nih.gov/)
SRR6293900	NCBI (https://www.ncbi.nlm.nih.gov/)
SRR6429830	NCBI (https://www.ncbi.nlm.nih.gov/)
SRR6429831	NCBI (https://www.ncbi.nlm.nih.gov/)
SRR6429832	NCBI (https://www.ncbi.nlm.nih.gov/)
SRR6429833	NCBI (https://www.ncbi.nlm.nih.gov/)
SRR6429834	NCBI (https://www.ncbi.nlm.nih.gov/)
SRR6429835	NCBI (https://www.ncbi.nlm.nih.gov/)
SRR6435859	NCBI (https://www.ncbi.nlm.nih.gov/)
SRR6435862	NCBI (https://www.ncbi.nlm.nih.gov/)
SRR6435880	NCBI (https://www.ncbi.nlm.nih.gov/)
SRR6435881	NCBI (https://www.ncbi.nlm.nih.gov/)
SRR6435882	NCBI (https://www.ncbi.nlm.nih.gov/)
SRR6435883	NCBI (https://www.ncbi.nlm.nih.gov/)
SRR6435884	NCBI (https://www.ncbi.nlm.nih.gov/)
SRR6435886	NCBI (https://www.ncbi.nlm.nih.gov/)
SRR6435887	NCBI (https://www.ncbi.nlm.nih.gov/)
SRR6435888	NCBI (https://www.ncbi.nlm.nih.gov/)
SRR6435946	NCBI (https://www.ncbi.nlm.nih.gov/)
SRR6435947	NCBI (https://www.ncbi.nlm.nih.gov/)
SRR6435948	NCBI (https://www.ncbi.nlm.nih.gov/)
SRR6435949	NCBI (https://www.ncbi.nlm.nih.gov/)
SRR6435951	NCBI (https://www.ncbi.nlm.nih.gov/)
SRR6435955	NCBI (https://www.ncbi.nlm.nih.gov/)
SRR6435956	NCBI (https://www.ncbi.nlm.nih.gov/)
SRR6435958	NCBI (https://www.ncbi.nlm.nih.gov/)
SRR6435959	NCBI (https://www.ncbi.nlm.nih.gov/)
SRR6435960	NCBI (https://www.ncbi.nlm.nih.gov/)
SRR6435961	NCBI (https://www.ncbi.nlm.nih.gov/)
SRR6435963	NCBI (https://www.ncbi.nlm.nih.gov/)
SRR6435982	NCBI (https://www.ncbi.nlm.nih.gov/)
SRR6435983	NCBI (https://www.ncbi.nlm.nih.gov/)
SRR6435984	NCBI (https://www.ncbi.nlm.nih.gov/)
SRR6436015	NCBI (https://www.ncbi.nlm.nih.gov/)
SRR6436016	NCBI (https://www.ncbi.nlm.nih.gov/)
SRR6436017	NCBI (https://www.ncbi.nlm.nih.gov/)
SRR6436020	NCBI (https://www.ncbi.nlm.nih.gov/)
SRR6436021	NCBI (https://www.ncbi.nlm.nih.gov/)
SRR6956985	NCBI (https://www.ncbi.nlm.nih.gov/)
SRR6957156	NCBI (https://www.ncbi.nlm.nih.gov/)
SRR6957160	NCBI (https://www.ncbi.nlm.nih.gov/)
SRR6957162	NCBI (https://www.ncbi.nlm.nih.gov/)
SRR6957165	NCBI (https://www.ncbi.nlm.nih.gov/)
SRR7042334	NCBI (https://www.ncbi.nlm.nih.gov/)
SRR7042335	NCBI (https://www.ncbi.nlm.nih.gov/)
SRR7042336	NCBI (https://www.ncbi.nlm.nih.gov/)
SRR7042337	NCBI (https://www.ncbi.nlm.nih.gov/)
SRR7042338	NCBI (https://www.ncbi.nlm.nih.gov/)
SRR7042339	NCBI (https://www.ncbi.nlm.nih.gov/)
SRR7042340	NCBI (https://www.ncbi.nlm.nih.gov/)
SRR7042341	NCBI (https://www.ncbi.nlm.nih.gov/)
SRR7042342	NCBI (https://www.ncbi.nlm.nih.gov/)
SRR7042343	NCBI (https://www.ncbi.nlm.nih.gov/)
SRR7042344	NCBI (https://www.ncbi.nlm.nih.gov/)
SRR7042345	NCBI (https://www.ncbi.nlm.nih.gov/)
SRR7042346	NCBI (https://www.ncbi.nlm.nih.gov/)
SRR7042347	NCBI (https://www.ncbi.nlm.nih.gov/)
SRR7042348	NCBI (https://www.ncbi.nlm.nih.gov/)
SRR7042349	NCBI (https://www.ncbi.nlm.nih.gov/)
SRR7042350	NCBI (https://www.ncbi.nlm.nih.gov/)
SRR7042351	NCBI (https://www.ncbi.nlm.nih.gov/)
SRR7042352	NCBI (https://www.ncbi.nlm.nih.gov/)
SRR7042353	NCBI (https://www.ncbi.nlm.nih.gov/)
SRR7042354	NCBI (https://www.ncbi.nlm.nih.gov/)
SRR7042355	NCBI (https://www.ncbi.nlm.nih.gov/)
SRR7042356	NCBI (https://www.ncbi.nlm.nih.gov/)
SRR7042357	NCBI (https://www.ncbi.nlm.nih.gov/)
SRR7042358	NCBI (https://www.ncbi.nlm.nih.gov/)
SRR7042359	NCBI (https://www.ncbi.nlm.nih.gov/)
SRR7042360	NCBI (https://www.ncbi.nlm.nih.gov/)
SRR7042361	NCBI (https://www.ncbi.nlm.nih.gov/)
SRR7042362	NCBI (https://www.ncbi.nlm.nih.gov/)
SRR7042363	NCBI (https://www.ncbi.nlm.nih.gov/)
SRR7042364	NCBI (https://www.ncbi.nlm.nih.gov/)
SRR7042365	NCBI (https://www.ncbi.nlm.nih.gov/)
SRR7042366	NCBI (https://www.ncbi.nlm.nih.gov/)
SRR7042367	NCBI (https://www.ncbi.nlm.nih.gov/)
SRR7042368	NCBI (https://www.ncbi.nlm.nih.gov/)
SRR7042369	NCBI (https://www.ncbi.nlm.nih.gov/)
SRR7042370	NCBI (https://www.ncbi.nlm.nih.gov/)
SRR7042371	NCBI (https://www.ncbi.nlm.nih.gov/)
SRR7042372	NCBI (https://www.ncbi.nlm.nih.gov/)
SRR7042373	NCBI (https://www.ncbi.nlm.nih.gov/)
SRR7042374	NCBI (https://www.ncbi.nlm.nih.gov/)
SRR7042375	NCBI (https://www.ncbi.nlm.nih.gov/)
SRR7042376	NCBI (https://www.ncbi.nlm.nih.gov/)
SRR7042377	NCBI (https://www.ncbi.nlm.nih.gov/)
SRR7042378	NCBI (https://www.ncbi.nlm.nih.gov/)
SRR7042379	NCBI (https://www.ncbi.nlm.nih.gov/)
SRR7042380	NCBI (https://www.ncbi.nlm.nih.gov/)
SRR7042381	NCBI (https://www.ncbi.nlm.nih.gov/)
SRR7042382	NCBI (https://www.ncbi.nlm.nih.gov/)
SRR7042383	NCBI (https://www.ncbi.nlm.nih.gov/)
SRR7042385	NCBI (https://www.ncbi.nlm.nih.gov/)
SRR7042386	NCBI (https://www.ncbi.nlm.nih.gov/)
SRR7042387	NCBI (https://www.ncbi.nlm.nih.gov/)
SRR7042388	NCBI (https://www.ncbi.nlm.nih.gov/)
SRR7042389	NCBI (https://www.ncbi.nlm.nih.gov/)
SRR7042390	NCBI (https://www.ncbi.nlm.nih.gov/)
SRR7042391	NCBI (https://www.ncbi.nlm.nih.gov/)
SRR7042392	NCBI (https://www.ncbi.nlm.nih.gov/)
SRR7042393	NCBI (https://www.ncbi.nlm.nih.gov/)
SRR7151488	NCBI (https://www.ncbi.nlm.nih.gov/)
SRR7151512	NCBI (https://www.ncbi.nlm.nih.gov/)
SRR7151513	NCBI (https://www.ncbi.nlm.nih.gov/)
SRR7151514	NCBI (https://www.ncbi.nlm.nih.gov/)
SRR7151515	NCBI (https://www.ncbi.nlm.nih.gov/)
SRR7151516	NCBI (https://www.ncbi.nlm.nih.gov/)
SRR7151517	NCBI (https://www.ncbi.nlm.nih.gov/)
SRR7151523	NCBI (https://www.ncbi.nlm.nih.gov/)
SRR7151532	NCBI (https://www.ncbi.nlm.nih.gov/)
SRR7151538	NCBI (https://www.ncbi.nlm.nih.gov/)
SRR7151539	NCBI (https://www.ncbi.nlm.nih.gov/)
SRR7151543	NCBI (https://www.ncbi.nlm.nih.gov/)
SRR7151560	NCBI (https://www.ncbi.nlm.nih.gov/)
SRR7151561	NCBI (https://www.ncbi.nlm.nih.gov/)
SRR7151563	NCBI (https://www.ncbi.nlm.nih.gov/)
SRR7151564	NCBI (https://www.ncbi.nlm.nih.gov/)
SRR7151566	NCBI (https://www.ncbi.nlm.nih.gov/)
SRR7151567	NCBI (https://www.ncbi.nlm.nih.gov/)
SRR7151590	NCBI (https://www.ncbi.nlm.nih.gov/)
SRR7151592	NCBI (https://www.ncbi.nlm.nih.gov/)
SRR7151595	NCBI (https://www.ncbi.nlm.nih.gov/)
SRR7151596	NCBI (https://www.ncbi.nlm.nih.gov/)
SRR7151598	NCBI (https://www.ncbi.nlm.nih.gov/)
SRR7151600	NCBI (https://www.ncbi.nlm.nih.gov/)
SRR7151613	NCBI (https://www.ncbi.nlm.nih.gov/)
SRR7151616	NCBI (https://www.ncbi.nlm.nih.gov/)
SRR7151617	NCBI (https://www.ncbi.nlm.nih.gov/)
SRR7151618	NCBI (https://www.ncbi.nlm.nih.gov/)
SRR7151621	NCBI (https://www.ncbi.nlm.nih.gov/)
SRR7151636	NCBI (https://www.ncbi.nlm.nih.gov/)
SRR7151637	NCBI (https://www.ncbi.nlm.nih.gov/)
SRR7151657	NCBI (https://www.ncbi.nlm.nih.gov/)
SRR7151658	NCBI (https://www.ncbi.nlm.nih.gov/)
SRR7151683	NCBI (https://www.ncbi.nlm.nih.gov/)
SRR7151684	NCBI (https://www.ncbi.nlm.nih.gov/)
SRR7151698	NCBI (https://www.ncbi.nlm.nih.gov/)
SRR7151699	NCBI (https://www.ncbi.nlm.nih.gov/)
SRR7151701	NCBI (https://www.ncbi.nlm.nih.gov/)
SRR7151704	NCBI (https://www.ncbi.nlm.nih.gov/)
SRR7151705	NCBI (https://www.ncbi.nlm.nih.gov/)
SRR7151710	NCBI (https://www.ncbi.nlm.nih.gov/)
SRR7151711	NCBI (https://www.ncbi.nlm.nih.gov/)
SRR7151712	NCBI (https://www.ncbi.nlm.nih.gov/)
SRR7151713	NCBI (https://www.ncbi.nlm.nih.gov/)
SRR7151714	NCBI (https://www.ncbi.nlm.nih.gov/)
SRR7151715	NCBI (https://www.ncbi.nlm.nih.gov/)
SRR7151722	NCBI (https://www.ncbi.nlm.nih.gov/)
SRR7151723	NCBI (https://www.ncbi.nlm.nih.gov/)
SRR7151726	NCBI (https://www.ncbi.nlm.nih.gov/)
SRR7151733	NCBI (https://www.ncbi.nlm.nih.gov/)
SRR7151734	NCBI (https://www.ncbi.nlm.nih.gov/)
SRR7151735	NCBI (https://www.ncbi.nlm.nih.gov/)
SRR7151737	NCBI (https://www.ncbi.nlm.nih.gov/)
SRR7151740	NCBI (https://www.ncbi.nlm.nih.gov/)
SRR7151742	NCBI (https://www.ncbi.nlm.nih.gov/)
SRR7151743	NCBI (https://www.ncbi.nlm.nih.gov/)
SRR7975588	NCBI (https://www.ncbi.nlm.nih.gov/)
SRR7975607	NCBI (https://www.ncbi.nlm.nih.gov/)
SRR7975608	NCBI (https://www.ncbi.nlm.nih.gov/)
SRR7975684	NCBI (https://www.ncbi.nlm.nih.gov/)
SRR7975950	NCBI (https://www.ncbi.nlm.nih.gov/)
SRR7975954	NCBI (https://www.ncbi.nlm.nih.gov/)
